# Supplementary material for: Comparative genome analysis of novel coronavirus (SARS-CoV-2) from different geographical locations and the effect of mutations on major target proteins: An in silico insight
Source: PLoS One. 2020 Sep 3;15(9):e0238344. doi: 10.1371/journal.pone.0238344 (PMC7470274; doi:10.1371/journal.pone.0238344)
Supplement: S1 File — (ZIP) [file pone.0238344.s001.zip]

Archive with 1 entries (1 files):
- supplementary/Supplementary File 1.xlsx
