# Supplementary material for: Comparative genome analysis of novel coronavirus (SARS-CoV-2) from different geographical locations and the effect of mutations on major target proteins: An in silico insight
Source: PLoS One. 2020 Sep 3;15(9):e0238344. doi: 10.1371/journal.pone.0238344 (PMC7470274; doi:10.1371/journal.pone.0238344)
Supplement: S1 File — (ZIP) [file pone.0238344.s001.zip › supplementary/Supplementary File 1.xlsx]

## Sheet: 1AB
Position	AAP41036.1	Position	QHS34545.1	QHU36823.1	QHZ00378.1	QIC53203.1	QIK50437.1	QIG55993.1	QIK50416.1	QHO60603.1	QHR84448.1	BCB15089.1	QHU79171.2	QIB84672.1	QIA98553.1	alignment
	SARS		INDIA	CHINA	SOUTHKOREA	SWEDEN	VIETNAM	BRAZIL	TAIWAL	USA	AUSTRALIA	JAPAN	FINLAND	NEPAL	ITALY
671		671	T	I	I	I	I	I	I	I	I	I	I	I	I
818		818	G	G	G	S	G	G	G	G	G	G	G	G	G	.
902		902	M	M	I	M	M	M	M	M	M	M	M	M	M	:
2144		2144	S	P	P	P	P	P	P	P	P	P	P	P	P
2708		2708	N	S	N	N	N	N	N	N	N	N	N	N	N	.
2908		2908	F	I	F	F	F	F	F	F	F	F	F	F	F	:
3323		3323	R	R	R	R	C	R	R	R	R	R	R	R	R
3606		3606	L	L	L	L	L	F	L	L	L	L	L	L	X
4321		4321	F	F	F	L	F	F	F	F	F	F	F	F	F	:
4798		4798	V	A	A	A	A	A	A	A	A	A	A	A	A	.
6891		6891	T	T	M	T	T	T	T	T	T	T	T	T	T
Position	AAP41036.1	Position	QHS34545.1	QHU36823.1	QHZ00378.1	QIC53203.1	QIK50437.1	QIG55993.1	QIK50416.1	QHO60603.1	QHR84448.1	BCB15089.1	QHU79171.2	QIB84672.1	QIA98553.1	alignment
	SARS		INDIA	CHINA	SOUTHKOREA	SWEDEN	VIETNAM	BRAZIL	TAIWAL	USA	AUSTRALIA	JAPAN	FINLAND	NEPAL	ITALY
6	L	3	P	P	P	P	P	P	P	P	P	P	P	P	P
8	V	5	F	F	F	F	F	F	F	F	F	F	F	F	F	.
38	A	35	V	V	V	V	V	V	V	V	V	V	V	V	V	.
44	E	41	Q	Q	Q	Q	Q	Q	Q	Q	Q	Q	Q	Q	Q	:
48	N	45	D	D	D	D	D	D	D	D	D	D	D	D	D	:
56	L	53	V	V	V	V	V	V	V	V	V	V	V	V	V	:
77	L	74	R	R	R	R	R	R	R	R	R	R	R	R	R
78	S	75	T	T	T	T	T	T	T	T	T	T	T	T	T	:
79	T	76	A	A	A	A	A	A	A	A	A	A	A	A	A	:
80	N	77	P	P	P	P	P	P	P	P	P	P	P	P	P
84	K	81	V	V	V	V	V	V	V	V	V	V	V	V	V
85	V	82	M	M	M	M	M	M	M	M	M	M	M	M	M	:
92	M	89	L	L	L	L	L	L	L	L	L	L	L	L	L	:
93	D	90	E	E	E	E	E	E	E	E	E	E	E	E	E	:
102	I	99	E	E	E	E	E	E	E	E	E	E	E	E	E
114	T	111	I	I	I	I	I	I	I	I	I	I	I	I	I
116	I	113	V	V	V	V	V	V	V	V	V	V	V	V	V	:
120	N	117	K	K	K	K	K	K	K	K	K	K	K	K	K	:
138	I	135	A	A	A	A	A	A	A	A	A	A	A	A	A
143	Y	140	F	F	F	F	F	F	F	F	F	F	F	F	F	:
154	I	151	Y	Y	Y	Y	Y	Y	Y	Y	Y	Y	Y	Y	Y
157	Y	154	F	F	F	F	F	F	F	F	F	F	F	F	F	:
158	E	155	Q	Q	Q	Q	Q	Q	Q	Q	Q	Q	Q	Q	Q	:
159	Q	156	E	E	E	E	E	E	E	E	E	E	E	E	E	:
166	G	163	S	S	S	S	S	S	S	S	S	S	S	S	S	.
169	A	166	V	V	V	V	V	V	V	V	V	V	V	V	V	.
170	L	167	T	T	T	T	T	T	T	T	T	T	T	T	T
174	T	171	M	M	M	M	M	M	M	M	M	M	M	M	M
182	V	179	Y	Y	Y	Y	Y	Y	Y	Y	Y	Y	Y	Y	Y
199	D	196	E	E	E	E	E	E	E	E	E	E	E	E	E	:
204	F	201	L	L	L	L	L	L	L	L	L	L	L	L	L	:
211	S	208	A	A	A	A	A	A	A	A	A	A	A	A	A	:
212	M	209	S	S	S	S	S	S	S	S	S	S	S	S	S
221	Y	218	F	F	F	F	F	F	F	F	F	F	F	F	F	:
223	E	220	D	D	D	D	D	D	D	D	D	D	D	D	D	:
224	S	221	T	T	T	T	T	T	T	T	T	T	T	T	T	:
233	D	230	E	E	E	E	E	E	E	E	E	E	E	E	E	:
241	F	238	Y	Y	Y	Y	Y	Y	Y	Y	Y	Y	Y	Y	Y	:
246	D	243	E	E	E	E	E	E	E	E	E	E	E	E	E	:
251	H	248	L	L	L	L	L	L	L	L	L	L	L	L	L
259	S	256	L	L	L	L	L	L	L	L	L	L	L	L	L
267	K	264	N	N	N	N	N	N	N	N	N	N	N	N	N	:
272	K	269	N	N	N	N	N	N	N	N	N	N	N	N	N	:
280	K	277	I	I	I	I	I	I	I	I	I	I	I	I	I
281	V	278	I	I	I	I	I	I	I	I	I	I	I	I	I	:
283	V	280	T	T	T	T	T	T	T	T	T	T	T	T	T	.
293	T	290	L	L	L	L	L	L	L	L	L	L	L	L	L
294	E	291	D	D	D	D	D	D	D	D	D	D	D	D	D	:
310	Q	307	N	N	N	N	N	N	N	N	N	N	N	N	N	:
314	N	311	Q	Q	Q	Q	Q	Q	Q	Q	Q	Q	Q	Q	Q	:
316	H	313	C	C	C	C	C	C	C	C	C	C	C	C	C
324	N	321	D	D	D	D	D	D	D	D	D	D	D	D	D	:
327	D	324	G	G	G	G	G	G	G	G	G	G	G	G	G	.
329	V	326	T	T	T	T	T	T	T	T	T	T	T	T	T	.
334	C	331	G	G	G	G	G	G	G	G	G	G	G	G	G
337	L	334	V	V	V	V	V	V	V	V	V	V	V	V	V	:
343	H	340	F	F	F	F	F	F	F	F	F	F	F	F	F	.
350	V	347	T	T	T	T	T	T	T	T	T	T	T	T	T	.
351	I	348	K	K	K	K	K	K	K	K	K	K	K	K	K
354	P	351	A	A	A	A	A	A	A	A	A	A	A	A	A
362	T	359	Q	Q	Q	Q	Q	Q	Q	Q	Q	Q	Q	Q	Q
368	M	365	I	I	I	I	I	I	I	I	I	I	I	I	I	:
369	P	366	Y	Y	Y	Y	Y	Y	Y	Y	Y	Y	Y	Y	Y
374	Q	371	H	H	H	H	H	H	H	H	H	H	H	H	H	:
375	D	372	N	N	N	N	N	N	N	N	N	N	N	N	N	:
376	P	373	S	S	S	S	S	S	S	S	S	S	S	S	S
378	I	375	V	V	V	V	V	V	V	V	V	V	V	V	V	:
384	V	381	L	L	L	L	L	L	L	L	L	L	L	L	L	:
386	D	383	E	E	E	E	E	E	E	E	E	E	E	E	E	:
390	H	387	E	E	E	E	E	E	E	E	E	E	E	E	E	.
392	N	389	G	G	G	G	G	G	G	G	G	G	G	G	G	.
393	I	390	L	L	L	L	L	L	L	L	L	L	L	L	L	:
394	E	391	K	K	K	K	K	K	K	K	K	K	K	K	K	:
396	R	393	I	I	I	I	I	I	I	I	I	I	I	I	I
404	R	401	I	I	I	I	I	I	I	I	I	I	I	I	I
405	C	402	A	A	A	A	A	A	A	A	A	A	A	A	A	.
412	A	409	S	S	S	S	S	S	S	S	S	S	S	S	S	:
417	Y	414	H	H	H	H	H	H	H	H	H	H	H	H	H	:
420	R	417	C	C	C	C	C	C	C	C	C	C	C	C	C
430	D	427	N	N	N	N	N	N	N	N	N	N	N	N	N	:
433	S	430	C	C	C	C	C	C	C	C	C	C	C	C	C	.
434	G	431	N	N	N	N	N	N	N	N	N	N	N	N	N	.
438	I	435	V	V	V	V	V	V	V	V	V	V	V	V	V	:
439	T	436	V	V	V	V	V	V	V	V	V	V	V	V	V	.
441	D	438	E	E	E	E	E	E	E	E	E	E	E	E	E	:
442	N	439	G	G	G	G	G	G	G	G	G	G	G	G	G	.
443	V	440	S	S	S	S	S	S	S	S	S	S	S	S	S
445	T	442	G	G	G	G	G	G	G	G	G	G	G	G	G
448	E	445	D	D	D	D	D	D	D	D	D	D	D	D	D	:
449	D	446	N	N	N	N	N	N	N	N	N	N	N	N	N	:
455	S	452	Q	Q	Q	Q	Q	Q	Q	Q	Q	Q	Q	Q	Q	.
456	R	453	K	K	K	K	K	K	K	K	K	K	K	K	K	:
458	R	455	K	K	K	K	K	K	K	K	K	K	K	K	K	:
468	H	465	K	K	K	K	K	K	K	K	K	K	K	K	K	:
473	V	470	I	I	I	I	I	I	I	I	I	I	I	I	I	:
488	I	485	V	V	V	V	V	V	V	V	V	V	V	V	V	:
489	D	486	E	E	E	E	E	E	E	E	E	E	E	E	E	:
491	I	488	V	V	V	V	V	V	V	V	V	V	V	V	V	:
493	S	490	G	G	G	G	G	G	G	G	G	G	G	G	G	.
498	S	495	A	A	A	A	A	A	A	A	A	A	A	A	A	:
501	T	498	Q	Q	Q	Q	Q	Q	Q	Q	Q	Q	Q	Q	Q
509	Y	506	F	F	F	F	F	F	F	F	F	F	F	F	F	:
516	P	513	A	A	A	A	A	A	A	A	A	A	A	A	A
517	V	514	K	K	K	K	K	K	K	K	K	K	K	K	K
525	Q	522	E	E	E	E	E	E	E	E	E	E	E	E	E	:
527	R	524	K	K	K	K	K	K	K	K	K	K	K	K	K	:
529	V	526	I	I	I	I	I	I	I	I	I	I	I	I	I	:
531	T	528	S	S	S	S	S	S	S	S	S	S	S	S	S	:
534	C	531	Y	Y	Y	Y	Y	Y	Y	Y	Y	Y	Y	Y	Y
535	G	532	A	A	A	A	A	A	A	A	A	A	A	A	A	.
537	P	534	A	A	A	A	A	A	A	A	A	A	A	A	A
539	Q	536	E	E	E	E	E	E	E	E	E	E	E	E	E	:
542	G	539	R	R	R	R	R	R	R	R	R	R	R	R	R
544	I	541	V	V	V	V	V	V	V	V	V	V	V	V	V	:
549	A	546	S	S	S	S	S	S	S	S	S	S	S	S	S	:
553	D	550	E	E	E	E	E	E	E	E	E	E	E	E	E	:
554	A	551	T	T	T	T	T	T	T	T	T	T	T	T	T	:
556	N	553	Q	Q	Q	Q	Q	Q	Q	Q	Q	Q	Q	Q	Q	:
557	H	554	N	N	N	N	N	N	N	N	N	N	N	N	N	:
559	I	556	V	V	V	V	V	V	V	V	V	V	V	V	V	:
560	P	557	R	R	R	R	R	R	R	R	R	R	R	R	R
561	D	558	V	V	V	V	V	V	V	V	V	V	V	V	V
564	R	561	K	K	K	K	K	K	K	K	K	K	K	K	K	:
567	V	564	I	I	I	I	I	I	I	I	I	I	I	I	I	:
575	E	572	Q	Q	Q	Q	Q	Q	Q	Q	Q	Q	Q	Q	Q	:
576	Q	573	Y	Y	Y	Y	Y	Y	Y	Y	Y	Y	Y	Y	Y
581	V	578	I	I	I	I	I	I	I	I	I	I	I	I	I	:
585	V	582	M	M	M	M	M	M	M	M	M	M	M	M	M	:
586	Y	583	F	F	F	F	F	F	F	F	F	F	F	F	F	:
591	L	588	A	A	A	A	A	A	A	A	A	A	A	A	A
594	S	591	N	N	N	N	N	N	N	N	N	N	N	N	N	.
595	V	592	L	L	L	L	L	L	L	L	L	L	L	L	L	:
596	I	593	V	V	V	V	V	V	V	V	V	V	V	V	V	:
597	I	594	V	V	V	V	V	V	V	V	V	V	V	V	V	:
601	V	598	I	I	I	I	I	I	I	I	I	I	I	I	I	:
605	L	602	V	V	V	V	V	V	V	V	V	V	V	V	V	:
608	Q	605	L	L	L	L	L	L	L	L	L	L	L	L	L
614	S	611	T	T	T	T	T	T	T	T	T	T	T	T	T	:
616	L	613	I	I	I	I	I	I	I	I	I	I	I	I	I	:
617	L	614	F	F	F	F	F	F	F	F	F	F	F	F	F	:
620	T	617	V	V	V	V	V	V	V	V	V	V	V	V	V	.
621	V	618	Y	Y	Y	Y	Y	Y	Y	Y	Y	Y	Y	Y	Y
625	R	622	K	K	K	K	K	K	K	K	K	K	K	K	K	:
627	I	624	V	V	V	V	V	V	V	V	V	V	V	V	V	:
628	F	625	L	L	L	L	L	L	L	L	L	L	L	L	L	:
629	E	626	D	D	D	D	D	D	D	D	D	D	D	D	D	:
631	I	628	L	L	L	L	L	L	L	L	L	L	L	L	L	:
633	A	630	E	E	E	E	E	E	E	E	E	E	E	E	E
635	L	632	F	F	F	F	F	F	F	F	F	F	F	F	F	:
636	S	633	K	K	K	K	K	K	K	K	K	K	K	K	K	.
637	A	634	E	E	E	E	E	E	E	E	E	E	E	E	E
643	K	640	R	R	R	R	R	R	R	R	R	R	R	R	R	:
645	A	642	G	G	G	G	G	G	G	G	G	G	G	G	G	.
649	L	646	V	V	V	V	V	V	V	V	V	V	V	V	V	:
652	L	649	I	I	I	I	I	I	I	I	I	I	I	I	I	:
653	I	650	S	S	S	S	S	S	S	S	S	S	S	S	S
655	G	652	C	C	C	C	C	C	C	C	C	C	C	C	C
656	V	653	A	A	A	A	A	A	A	A	A	A	A	A	A	.
657	F	654	C	C	C	C	C	C	C	C	C	C	C	C	C
658	D	655	E	E	E	E	E	E	E	E	E	E	E	E	E	:
661	K	658	G	G	G	G	G	G	G	G	G	G	G	G	G
665	Q	662	V	V	V	V	V	V	V	V	V	V	V	V	V
666	V	663	T	T	T	T	T	T	T	T	T	T	T	T	T	.
667	A	664	C	C	C	C	C	C	C	C	C	C	C	C	C	.
668	S	665	A	A	A	A	A	A	A	A	A	A	A	A	A	:
669	D	666	K	K	K	K	K	K	K	K	K	K	K	K	K	.
670	N	667	E	E	E	E	E	E	E	E	E	E	E	E	E	:
671	I	668	T	I	I	I	I	I	I	I	I	I	I	I	I
673	D	670	E	E	E	E	E	E	E	E	E	E	E	E	E	:
674	C	671	S	S	S	S	S	S	S	S	S	S	S	S	S	.
676	K	673	Q	Q	Q	Q	Q	Q	Q	Q	Q	Q	Q	Q	Q	:
677	C	674	T	T	T	T	T	T	T	T	T	T	T	T	T
679	I	676	F	F	F	F	F	F	F	F	F	F	F	F	F	:
680	D	677	K	K	K	K	K	K	K	K	K	K	K	K	K	.
681	V	678	L	L	L	L	L	L	L	L	L	L	L	L	L	:
685	A	682	F	F	F	F	F	F	F	F	F	F	F	F	F
687	E	684	A	A	A	A	A	A	A	A	A	A	A	A	A
688	M	685	L	L	L	L	L	L	L	L	L	L	L	L	L	:
690	I	687	A	A	A	A	A	A	A	A	A	A	A	A	A
692	Q	689	S	S	S	S	S	S	S	S	S	S	S	S	S	.
693	V	690	I	I	I	I	I	I	I	I	I	I	I	I	I	:
694	T	691	I	I	I	I	I	I	I	I	I	I	I	I	I
696	A	693	G	G	G	G	G	G	G	G	G	G	G	G	G	.
701	R	698	K	K	K	K	K	K	K	K	K	K	K	K	K	:
702	S	699	A	A	A	A	A	A	A	A	A	A	A	A	A	:
708	V	705	T	T	T	T	T	T	T	T	T	T	T	T	T	.
710	I	707	V	V	V	V	V	V	V	V	V	V	V	V	V	:
711	A	708	T	T	T	T	T	T	T	T	T	T	T	T	T	:
712	Q	709	H	H	H	H	H	H	H	H	H	H	H	H	H	:
719	Q	716	K	K	K	K	K	K	K	K	K	K	K	K	K	:
721	I	718	V	V	V	V	V	V	V	V	V	V	V	V	V	:
722	R	719	K	K	K	K	K	K	K	K	K	K	K	K	K	:
723	G	720	S	S	S	S	S	S	S	S	S	S	S	S	S	.
724	K	721	R	R	R	R	R	R	R	R	R	R	R	R	R	:
726	Q	723	E	E	E	E	E	E	E	E	E	E	E	E	E	:
727	L	724	T	T	T	T	T	T	T	T	T	T	T	T	T
728	Q	725	G	G	G	G	G	G	G	G	G	G	G	G	G
739	V	736	I	I	I	I	I	I	I	I	I	I	I	I	I	:
740	T	737	I	I	I	I	I	I	I	I	I	I	I	I	I
745	D	742	E	E	E	E	E	E	E	E	E	E	E	E	E	:
746	S	743	T	T	T	T	T	T	T	T	T	T	T	T	T	:
747	H	744	L	L	L	L	L	L	L	L	L	L	L	L	L
748	D	745	P	P	P	P	P	P	P	P	P	P	P	P	P
750	V	747	E	E	E	E	E	E	E	E	E	E	E	E	E
751	L	748	V	V	V	V	V	V	V	V	V	V	V	V	V	:
752	T	749	L	L	L	L	L	L	L	L	L	L	L	L	L
753	S	750	T	T	T	T	T	T	T	T	T	T	T	T	T	:
760	N	757	T	T	T	T	T	T	T	T	T	T	T	T	T	.
762	E	759	D	D	D	D	D	D	D	D	D	D	D	D	D	:
764	E	761	Q	Q	Q	Q	Q	Q	Q	Q	Q	Q	Q	Q	Q	:
765	A	762	P	P	P	P	P	P	P	P	P	P	P	P	P
768	T	765	Q	Q	Q	Q	Q	Q	Q	Q	Q	Q	Q	Q	Q
770	V	767	T	T	T	T	T	T	T	T	T	T	T	T	T	.
771	D	768	S	S	S	S	S	S	S	S	S	S	S	S	S	.
772	S	769	E	E	E	E	E	E	E	E	E	E	E	E	E	.
773	F	770	A	A	A	A	A	A	A	A	A	A	A	A	A
774	T	771	V	V	V	V	V	V	V	V	V	V	V	V	V	.
775	N	772	E	E	E	E	E	E	E	E	E	E	E	E	E	:
776	G	773	A	A	A	A	A	A	A	A	A	A	A	A	A	.
777	A	774	P	P	P	P	P	P	P	P	P	P	P	P	P
778	I	775	L	L	L	L	L	L	L	L	L	L	L	L	L	:
785	V	782	I	I	I	I	I	I	I	I	I	I	I	I	I	:
796	K	793	T	T	T	T	T	T	T	T	T	T	T	T	T	.
798	Q	795	K	K	K	K	K	K	K	K	K	K	K	K	K	:
803	S	800	A	A	A	A	A	A	A	A	A	A	A	A	A	:
805	G	802	N	N	N	N	N	N	N	N	N	N	N	N	N	.
806	L	803	M	M	M	M	M	M	M	M	M	M	M	M	M	:
807	L	804	M	M	M	M	M	M	M	M	M	M	M	M	M	:
808	A	805	V	V	V	V	V	V	V	V	V	V	V	V	V	.
812	V	809	T	T	T	T	T	T	T	T	T	T	T	T	T	.
814	R	811	T	T	T	T	T	T	T	T	T	T	T	T	T
818	G	815	G	G	G	S	G	G	G	G	G	G	G	G	G	.
821	I	818	T	T	T	T	T	T	T	T	T	T	T	T	T
823	G	820	-	-	-	-	-	-	-	-	-	-	-	-	-
828	E	825	D	D	D	D	D	D	D	D	D	D	D	D	D	:
832	W	829	I	I	I	I	I	I	I	I	I	I	I	I	I
839	N	836	S	S	S	S	S	S	S	S	S	S	S	S	S	.
841	R	838	N	N	N	N	N	N	N	N	N	N	N	N	N	.
850	V	847	I	I	I	I	I	I	I	I	I	I	I	I	I	:
860	V	857	A	A	A	A	A	A	A	A	A	A	A	A	A	.
865	S	862	L	L	L	L	L	L	L	L	L	L	L	L	L
870	T	867	N	N	N	N	N	N	N	N	N	N	N	N	N	.
878	E	875	D	D	D	D	D	D	D	D	D	D	D	D	D	:
881	V	878	I	I	I	I	I	I	I	I	I	I	I	I	I	:
889	D	886	E	E	E	E	E	E	E	E	E	E	E	E	E	:
893	N	890	P	P	P	P	P	P	P	P	P	P	P	P	P
894	M	891	L	L	L	L	L	L	L	L	L	L	L	L	L	:
903	V	900	M	M	I	M	M	M	M	M	M	M	M	M	M	:
906	F	903	Y	Y	Y	Y	Y	Y	Y	Y	Y	Y	Y	Y	Y	:
911	D	908	E	E	E	E	E	E	E	E	E	E	E	E	E	:
912	A	909	S	S	S	S	S	S	S	S	S	S	S	S	S	:
915	E	912	F	F	F	F	F	F	F	F	F	F	F	F	F
916	N	913	K	K	K	K	K	K	K	K	K	K	K	K	K	:
917	F	914	L	L	L	L	L	L	L	L	L	L	L	L	L	:
918	S	915	A	A	A	A	A	A	A	A	A	A	A	A	A	:
920	R	917	H	H	H	H	H	H	H	H	H	H	H	H	H	:
931	E	928	D	D	D	D	D	D	D	D	D	D	D	D	D	:
934	D	931	-	-	-	-	-	-	-	-	-	-	-	-	-
935	D	932	E	E	E	E	E	E	E	E	E	E	E	E	E	:
936	A	933	G	G	G	G	G	G	G	G	G	G	G	G	G	.
937	E	934	D	D	D	D	D	D	D	D	D	D	D	D	D	:
943	I	940	F	F	F	F	F	F	F	F	F	F	F	F	F	:
944	D	941	E	E	E	E	E	E	E	E	E	E	E	E	E	:
945	E	942	P	P	P	P	P	P	P	P	P	P	P	P	P
946	T	943	S	S	S	S	S	S	S	S	S	S	S	S	S	:
947	C	944	T	T	T	T	T	T	T	T	T	T	T	T	T
948	E	945	Q	Q	Q	Q	Q	Q	Q	Q	Q	Q	Q	Q	Q	:
949	H	946	Y	Y	Y	Y	Y	Y	Y	Y	Y	Y	Y	Y	Y	:
960	L	957	K	K	K	K	K	K	K	K	K	K	K	K	K
967	S	964	T	T	T	T	T	T	T	T	T	T	T	T	T	:
968	A	965	S	S	S	S	S	S	S	S	S	S	S	S	S	:
969	E	966	A	A	A	A	A	A	A	A	A	A	A	A	A
970	T	967	A	A	A	A	A	A	A	A	A	A	A	A	A	:
971	V	968	L	L	L	L	L	L	L	L	L	L	L	L	L	:
972	R	969	Q	Q	Q	Q	Q	Q	Q	Q	Q	Q	Q	Q	Q	:
973	V	970	P	P	P	P	P	P	P	P	P	P	P	P	P
977	E	974	Q	Q	Q	Q	Q	Q	Q	Q	Q	Q	Q	Q	Q	:
985	T	982	D	D	D	D	D	D	D	D	D	D	D	D	D
986	T	983	S	S	S	S	S	S	S	S	S	S	S	S	S	:
987	E	984	Q	Q	Q	Q	Q	Q	Q	Q	Q	Q	Q	Q	Q	:
989	S	986	T	T	T	T	T	T	T	T	T	T	T	T	T	:
990	E	987	V	V	V	V	V	V	V	V	V	V	V	V	V
991	I	988	G	G	G	G	G	G	G	G	G	G	G	G	G
992	E	989	Q	Q	Q	Q	Q	Q	Q	Q	Q	Q	Q	Q	Q	:
993	P	990	Q	Q	Q	Q	Q	Q	Q	Q	Q	Q	Q	Q	Q
994	E	991	D	D	D	D	D	D	D	D	D	D	D	D	D	:
995	-	992	G	G	G	G	G	G	G	G	G	G	G	G	G
996	-	993	S	S	S	S	S	S	S	S	S	S	S	S	S
997	-	994	E	E	E	E	E	E	E	E	E	E	E	E	E
998	-	995	D	D	D	D	D	D	D	D	D	D	D	D	D
999	-	996	N	N	N	N	N	N	N	N	N	N	N	N	N
1000	-	997	Q	Q	Q	Q	Q	Q	Q	Q	Q	Q	Q	Q	Q
1001	-	998	T	T	T	T	T	T	T	T	T	T	T	T	T
1002	-	999	T	T	T	T	T	T	T	T	T	T	T	T	T
1003	-	1000	T	T	T	T	T	T	T	T	T	T	T	T	T
1004	-	1001	I	I	I	I	I	I	I	I	I	I	I	I	I
1005	-	1002	Q	Q	Q	Q	Q	Q	Q	Q	Q	Q	Q	Q	Q
1006	-	1003	T	T	T	T	T	T	T	T	T	T	T	T	T
1007	-	1004	I	I	I	I	I	I	I	I	I	I	I	I	I
1008	-	1005	V	V	V	V	V	V	V	V	V	V	V	V	V
1009	-	1006	E	E	E	E	E	E	E	E	E	E	E	E	E
1010	-	1007	V	V	V	V	V	V	V	V	V	V	V	V	V
1011	-	1008	Q	Q	Q	Q	Q	Q	Q	Q	Q	Q	Q	Q	Q
1013	-	1010	Q	Q	Q	Q	Q	Q	Q	Q	Q	Q	Q	Q	Q
1014	-	1011	L	L	L	L	L	L	L	L	L	L	L	L	L
1015	-	1012	E	E	E	E	E	E	E	E	E	E	E	E	E
1016	-	1013	M	M	M	M	M	M	M	M	M	M	M	M	M
1017	-	1014	E	E	E	E	E	E	E	E	E	E	E	E	E
1018	-	1015	L	L	L	L	L	L	L	L	L	L	L	L	L
1019	E	1016	T	T	T	T	T	T	T	T	T	T	T	T	T
1020	-	1017	P	P	P	P	P	P	P	P	P	P	P	P	P
1021	P	1018	V	V	V	V	V	V	V	V	V	V	V	V	V
1022	T	1019	V	V	V	V	V	V	V	V	V	V	V	V	V	.
1023	P	1020	Q	Q	Q	Q	Q	Q	Q	Q	Q	Q	Q	Q	Q
1024	E	1021	T	T	T	T	T	T	T	T	T	T	T	T	T
1025	E	1022	I	I	I	I	I	I	I	I	I	I	I	I	I
1026	P	1023	E	E	E	E	E	E	E	E	E	E	E	E	E
1029	Q	1026	S	S	S	S	S	S	S	S	S	S	S	S	S	.
1031	T	1028	S	S	S	S	S	S	S	S	S	S	S	S	S	:
1041	A	1038	Y	Y	Y	Y	Y	Y	Y	Y	Y	Y	Y	Y	Y
1044	C	1041	N	N	N	N	N	N	N	N	N	N	N	N	N
1045	V	1042	A	A	A	A	A	A	A	A	A	A	A	A	A	.
1049	K	1046	E	E	E	E	E	E	E	E	E	E	E	E	E	:
1052	Q	1049	K	K	K	K	K	K	K	K	K	K	K	K	K	:
1053	S	1050	K	K	K	K	K	K	K	K	K	K	K	K	K	.
1054	A	1051	V	V	V	V	V	V	V	V	V	V	V	V	V	.
1055	N	1052	K	K	K	K	K	K	K	K	K	K	K	K	K	:
1057	M	1054	T	T	T	T	T	T	T	T	T	T	T	T	T
1059	I	1056	V	V	V	V	V	V	V	V	V	V	V	V	V	:
1065	I	1062	V	V	V	V	V	V	V	V	V	V	V	V	V	:
1066	H	1063	Y	Y	Y	Y	Y	Y	Y	Y	Y	Y	Y	Y	Y	:
1083	G	1080	N	N	N	N	N	N	N	N	N	N	N	N	N	.
1087	K	1084	V	V	V	V	V	V	V	V	V	V	V	V	V
1094	K	1091	A	A	A	A	A	A	A	A	A	A	A	A	A
1095	L	1092	T	T	T	T	T	T	T	T	T	T	T	T	T
1100	T	1097	K	K	K	K	K	K	K	K	K	K	K	K	K	.
1106	L	1103	V	V	V	V	V	V	V	V	V	V	V	V	V	:
1115	K	1112	H	H	H	H	H	H	H	H	H	H	H	H	H	:
1124	L	1121	V	V	V	V	V	V	V	V	V	V	V	V	V	:
1126	A	1123	K	K	K	K	K	K	K	K	K	K	K	K	K
1135	A	1132	S	S	S	S	S	S	S	S	S	S	S	S	S	:
1142	S	1139	Q	Q	Q	Q	Q	Q	Q	Q	Q	Q	Q	Q	Q	.
1143	Q	1140	H	H	H	H	H	H	H	H	H	H	H	H	H	:
1144	D	1141	E	E	E	E	E	E	E	E	E	E	E	E	E	:
1145	I	1142	V	V	V	V	V	V	V	V	V	V	V	V	V	:
1159	K	1156	D	D	D	D	D	D	D	D	D	D	D	D	D	.
1161	L	1158	I	I	I	I	I	I	I	I	I	I	I	I	I	:
1162	Q	1159	H	H	H	H	H	H	H	H	H	H	H	H	H	:
1165	Q	1162	R	R	R	R	R	R	R	R	R	R	R	R	R	:
1169	Q	1166	D	D	D	D	D	D	D	D	D	D	D	D	D	:
1174	Q	1171	N	N	N	N	N	N	N	N	N	N	N	N	N	:
1177	I	1174	L	L	L	L	L	L	L	L	L	L	L	L	L	:
1180	N	1177	F	F	F	F	F	F	F	F	F	F	F	F	F
1183	A	1180	N	N	N	N	N	N	N	N	N	N	N	N	N
1186	E	1183	D	D	D	D	D	D	D	D	D	D	D	D	D	:
1187	Q	1184	K	K	K	K	K	K	K	K	K	K	K	K	K	:
1188	V	1185	L	L	L	L	L	L	L	L	L	L	L	L	L	:
1190	M	1187	S	S	S	S	S	S	S	S	S	S	S	S	S
1191	D	1188	S	S	S	S	S	S	S	S	S	S	S	S	S	.
1192	Y	1189	F	F	F	F	F	F	F	F	F	F	F	F	F	:
1194	D	1191	E	E	E	E	E	E	E	E	E	E	E	E	E	:
1195	N	1192	M	M	M	M	M	M	M	M	M	M	M	M	M
1196	L	1193	K	K	K	K	K	K	K	K	K	K	K	K	K
1197	K	1194	S	S	S	S	S	S	S	S	S	S	S	S	S	.
1198	P	1195	E	E	E	E	E	E	E	E	E	E	E	E	E
1199	R	1196	K	K	K	K	K	K	K	K	K	K	K	K	K	:
1200	V	1197	Q	Q	Q	Q	Q	Q	Q	Q	Q	Q	Q	Q	Q
1201	E	1198	V	V	V	V	V	V	V	V	V	V	V	V	V
1202	A	1199	E	E	E	E	E	E	E	E	E	E	E	E	E
1203	P	1200	Q	Q	Q	Q	Q	Q	Q	Q	Q	Q	Q	Q	Q
1205	Q	1202	I	I	I	I	I	I	I	I	I	I	I	I	I
1206	E	1203	A	A	A	A	A	A	A	A	A	A	A	A	A
1208	P	1205	I	I	I	I	I	I	I	I	I	I	I	I	I
1210	N	1207	K	K	K	K	K	K	K	K	K	K	K	K	K	:
1211	T	1208	E	E	E	E	E	E	E	E	E	E	E	E	E
1213	-	1210	V	V	V	V	V	V	V	V	V	V	V	V	V
1214	-	1211	K	K	K	K	K	K	K	K	K	K	K	K	K
1215	D	1212	P	P	P	P	P	P	P	P	P	P	P	P	P
1216	S	1213	F	F	F	F	F	F	F	F	F	F	F	F	F
1217	K	1214	I	I	I	I	I	I	I	I	I	I	I	I	I
1220	E	1217	S	S	S	S	S	S	S	S	S	S	S	S	S	.
1222	S	1219	P	P	P	P	P	P	P	P	P	P	P	P	P
1223	V	1220	S	S	S	S	S	S	S	S	S	S	S	S	S
1225	Q	1222	E	E	E	E	E	E	E	E	E	E	E	E	E	:
1226	K	1223	Q	Q	Q	Q	Q	Q	Q	Q	Q	Q	Q	Q	Q	:
1227	P	1224	R	R	R	R	R	R	R	R	R	R	R	R	R
1228	V	1225	K	K	K	K	K	K	K	K	K	K	K	K	K
1229	D	1226	Q	Q	Q	Q	Q	Q	Q	Q	Q	Q	Q	Q	Q	:
1230	V	1227	D	D	D	D	D	D	D	D	D	D	D	D	D
1231	K	1228	D	D	D	D	D	D	D	D	D	D	D	D	D	.
1232	P	1229	K	K	K	K	K	K	K	K	K	K	K	K	K
1238	I	1235	V	V	V	V	V	V	V	V	V	V	V	V	V	:
1239	D	1236	E	E	E	E	E	E	E	E	E	E	E	E	E	:
1253	N	1250	E	E	E	E	E	E	E	E	E	E	E	E	E	:
1254	K	1251	N	N	N	N	N	N	N	N	N	N	N	N	N	:
1258	F	1255	Y	Y	Y	Y	Y	Y	Y	Y	Y	Y	Y	Y	Y	:
1259	A	1256	I	I	I	I	I	I	I	I	I	I	I	I	I
1264	K	1261	N	N	N	N	N	N	N	N	N	N	N	N	N	:
1266	Y	1263	H	H	H	H	H	H	H	H	H	H	H	H	H	:
1267	H	1264	P	P	P	P	P	P	P	P	P	P	P	P	P
1270	Q	1267	A	A	A	A	A	A	A	A	A	A	A	A	A
1271	N	1268	T	T	T	T	T	T	T	T	T	T	T	T	T	.
1272	M	1269	L	L	L	L	L	L	L	L	L	L	L	L	L	:
1273	L	1270	V	V	V	V	V	V	V	V	V	V	V	V	V	:
1274	R	1271	S	S	S	S	S	S	S	S	S	S	S	S	S
1275	G	1272	D	D	D	D	D	D	D	D	D	D	D	D	D	.
1276	E	1273	I	I	I	I	I	I	I	I	I	I	I	I	I
1278	M	1275	I	I	I	I	I	I	I	I	I	I	I	I	I	:
1279	S	1276	T	T	T	T	T	T	T	T	T	T	T	T	T	:
1282	E	1279	K	K	K	K	K	K	K	K	K	K	K	K	K	:
1288	M	1285	I	I	I	I	I	I	I	I	I	I	I	I	I	:
1293	I	1290	V	V	V	V	V	V	V	V	V	V	V	V	V	:
1294	T	1291	Q	Q	Q	Q	Q	Q	Q	Q	Q	Q	Q	Q	Q
1295	S	1292	E	E	E	E	E	E	E	E	E	E	E	E	E	.
1297	D	1294	V	V	V	V	V	V	V	V	V	V	V	V	V
1298	I	1295	L	L	L	L	L	L	L	L	L	L	L	L	L	:
1300	C	1297	A	A	A	A	A	A	A	A	A	A	A	A	A	.
1305	S	1302	T	T	T	T	T	T	T	T	T	T	T	T	T	:
1316	S	1313	A	A	A	A	A	A	A	A	A	A	A	A	A	:
1317	R	1314	K	K	K	K	K	K	K	K	K	K	K	K	K	:
1320	K	1317	R	R	R	R	R	R	R	R	R	R	R	R	R	:
1324	V	1321	T	T	T	T	T	T	T	T	T	T	T	T	T	.
1326	E	1323	N	N	N	N	N	N	N	N	N	N	N	N	N	:
1336	C	1333	L	L	L	L	L	L	L	L	L	L	L	L	L
1337	A	1334	N	N	N	N	N	N	N	N	N	N	N	N	N
1341	L	1338	V	V	V	V	V	V	V	V	V	V	V	V	V	:
1347	A	1344	V	V	V	V	V	V	V	V	V	V	V	V	V	.
1357	V	1354	I	I	I	I	I	I	I	I	I	I	I	I	I	:
1361	E	1358	I	I	I	I	I	I	I	I	I	I	I	I	I
1362	A	1359	I	I	I	I	I	I	I	I	I	I	I	I	I
1363	P	1360	S	S	S	S	S	S	S	S	S	S	S	S	S
1365	A	1362	E	E	E	E	E	E	E	E	E	E	E	E	E
1367	E	1364	Q	Q	Q	Q	Q	Q	Q	Q	Q	Q	Q	Q	Q	:
1393	I	1390	V	V	V	V	V	V	V	V	V	V	V	V	V	:
1395	M	1392	V	V	V	V	V	V	V	V	V	V	V	V	V	:
1396	D	1393	E	E	E	E	E	E	E	E	E	E	E	E	E	:
1397	V	1394	T	T	T	T	T	T	T	T	T	T	T	T	T	.
1398	R	1395	K	K	K	K	K	K	K	K	K	K	K	K	K	:
1401	M	1398	V	V	V	V	V	V	V	V	V	V	V	V	V	:
1402	A	1399	S	S	S	S	S	S	S	S	S	S	S	S	S	:
1417	I	1414	V	V	V	V	V	V	V	V	V	V	V	V	V	:
1422	V	1419	A	A	A	A	A	A	A	A	A	A	A	A	A	.
1425	F	1422	Y	Y	Y	Y	Y	Y	Y	Y	Y	Y	Y	Y	Y	:
1431	E	1428	T	T	T	T	T	T	T	T	T	T	T	T	T
1432	P	1429	T	T	T	T	T	T	T	T	T	T	T	T	T
1436	I	1433	L	L	L	L	L	L	L	L	L	L	L	L	L	:
1438	T	1435	N	N	N	N	N	N	N	N	N	N	N	N	N	.
1439	K	1436	T	T	T	T	T	T	T	T	T	T	T	T	T	.
1442	S	1439	D	D	D	D	D	D	D	D	D	D	D	D	D	.
1446	P	1443	T	T	T	T	T	T	T	T	T	T	T	T	T
1452	I	1449	L	L	L	L	L	L	L	L	L	L	L	L	L	:
1459	F	1456	L	L	L	L	L	L	L	L	L	L	L	L	L	:
1467	C	1464	Y	Y	Y	Y	Y	Y	Y	Y	Y	Y	Y	Y	Y
1473	A	1470	V	V	V	V	V	V	V	V	V	V	V	V	V	.
1476	V	1473	T	T	T	T	T	T	T	T	T	T	T	T	T	.
1487	T	1484	A	A	A	A	A	A	A	A	A	A	A	A	A	:
1499	S	1496	P	P	P	P	P	P	P	P	P	P	P	P	P
1504	V	1501	I	I	I	I	I	I	I	I	I	I	I	I	I	:
1507	V	1504	I	I	I	I	I	I	I	I	I	I	I	I	I	:
1514	R	1511	K	K	K	K	K	K	K	K	K	K	K	K	K	:
1522	R	1519	S	S	S	S	S	S	S	S	S	S	S	S	S
1524	E	1521	Q	Q	Q	Q	Q	Q	Q	Q	Q	Q	Q	Q	Q	:
1527	V	1524	I	I	I	I	I	I	I	I	I	I	I	I	I	:
1536	I	1533	S	S	S	S	S	S	S	S	S	S	S	S	S
1539	H	1536	Y	Y	Y	Y	Y	Y	Y	Y	Y	Y	Y	Y	Y	:
1541	L	1538	-	-	-	-	-	-	-	-	-	-	-	-	-
1542	E	1539	S	S	S	S	S	S	S	S	S	S	S	S	S	.
1543	S	1540	N	N	N	N	N	N	N	N	N	N	N	N	N	.
1545	V	1542	T	T	T	T	T	T	T	T	T	T	T	T	T	.
1546	E	1543	T	T	T	T	T	T	T	T	T	T	T	T	T
1554	L	1551	I	I	I	I	I	I	I	I	I	I	I	I	I	:
1555	S	1552	T	T	T	T	T	T	T	T	T	T	T	T	T	:
1556	L	1553	F	F	F	F	F	F	F	F	F	F	F	F	F	:
1558	K	1555	N	N	N	N	N	N	N	N	N	N	N	N	N	:
1561	S	1558	T	T	T	T	T	T	T	T	T	T	T	T	T	:
1569	K	1566	R	R	R	R	R	R	R	R	R	R	R	R	R	:
1580	T	1577	I	I	I	I	I	I	I	I	I	I	I	I	I
1586	L	1583	V	V	V	V	V	V	V	V	V	V	V	V	V	:
1614	V	1611	N	N	N	N	N	N	N	N	N	N	N	N	N
1615	N	1612	S	S	S	S	S	S	S	S	S	S	S	S	S	.
1622	F	1619	Y	Y	Y	Y	Y	Y	Y	Y	Y	Y	Y	Y	Y	:
1626	S	1623	N	N	N	N	N	N	N	N	N	N	N	N	N	.
1632	S	1629	V	V	V	V	V	V	V	V	V	V	V	V	V
1641	L	1638	T	T	T	T	T	T	T	T	T	T	T	T	T
1643	E	1640	P	P	P	P	P	P	P	P	P	P	P	P	P
1661	F	1658	Y	Y	Y	Y	Y	Y	Y	Y	Y	Y	Y	Y	Y	:
1665	G	1662	N	N	N	N	N	N	N	N	N	N	N	N	N	.
1680	S	1677	A	A	A	A	A	A	A	A	A	A	A	A	A	:
1681	S	1678	T	T	T	T	T	T	T	T	T	T	T	T	T	:
1682	V	1679	A	A	A	A	A	A	A	A	A	A	A	A	A	.
1685	A	1682	T	T	T	T	T	T	T	T	T	T	T	T	T	:
1689	L	1686	I	I	I	I	I	I	I	I	I	I	I	I	I	:
1691	V	1688	L	L	L	L	L	L	L	L	L	L	L	L	L	:
1695	A	1692	P	P	P	P	P	P	P	P	P	P	P	P	P
1700	E	1697	D	D	D	D	D	D	D	D	D	D	D	D	D	:
1709	D	1706	E	E	E	E	E	E	E	E	E	E	E	E	E	:
1721	S	1718	C	C	C	C	C	C	C	C	C	C	C	C	C	.
1736	T	1733	S	S	S	S	S	S	S	S	S	S	S	S	S	:
1737	H	1734	Y	Y	Y	Y	Y	Y	Y	Y	Y	Y	Y	Y	Y	:
1739	L	1736	F	F	F	F	F	F	F	F	F	F	F	F	F	:
1745	E	1742	D	D	D	D	D	D	D	D	D	D	D	D	D	:
1747	A	1744	C	C	C	C	C	C	C	C	C	C	C	C	C	.
1757	H	1754	T	T	T	T	T	T	T	T	T	T	T	T	T
1761	K	1758	Q	Q	Q	Q	Q	Q	Q	Q	Q	Q	Q	Q	Q	:
1762	T	1759	Q	Q	Q	Q	Q	Q	Q	Q	Q	Q	Q	Q	Q
1766	T	1763	K	K	K	K	K	K	K	K	K	K	K	K	K	.
1780	D	1777	E	E	E	E	E	E	E	E	E	E	E	E	E	:
1781	N	1778	Q	Q	Q	Q	Q	Q	Q	Q	Q	Q	Q	Q	Q	:
1782	L	1779	F	F	F	F	F	F	F	F	F	F	F	F	F	:
1784	T	1781	K	K	K	K	K	K	K	K	K	K	K	K	K	.
1787	S	1784	Q	Q	Q	Q	Q	Q	Q	Q	Q	Q	Q	Q	Q	.
1791	V	1788	T	T	T	T	T	T	T	T	T	T	T	T	T	.
1794	R	1791	K	K	K	K	K	K	K	K	K	K	K	K	K	:
1795	D	1792	Q	Q	Q	Q	Q	Q	Q	Q	Q	Q	Q	Q	Q	:
1798	Q	1795	K	K	K	K	K	K	K	K	K	K	K	K	K	:
1806	S	1803	P	P	P	P	P	P	P	P	P	P	P	P	P
1816	E	1813	Q	Q	Q	Q	Q	Q	Q	Q	Q	Q	Q	Q	Q	:
1818	K	1815	E	E	E	E	E	E	E	E	E	E	E	E	E	:
1820	Q	1817	K	K	K	K	K	K	K	K	K	K	K	K	K	:
1821	Q	1818	H	H	H	H	H	H	H	H	H	H	H	H	H	:
1825	L	1822	T	T	T	T	T	T	T	T	T	T	T	T	T
1828	N	1825	S	S	S	S	S	S	S	S	S	S	S	S	S	.
1840	T	1837	K	K	K	K	K	K	K	K	K	K	K	K	K	.
1844	A	1841	S	S	S	S	S	S	S	S	S	S	S	S	S	:
1850	R	1847	C	C	C	C	C	C	C	C	C	C	C	C	C
1855	H	1852	L	L	L	L	L	L	L	L	L	L	L	L	L
1859	M	1856	S	S	S	S	S	S	S	S	S	S	S	S	S
1866	V	1863	I	I	I	I	I	I	I	I	I	I	I	I	I	:
1874	T	1871	N	N	N	N	N	N	N	N	N	N	N	N	N	.
1884	S	1881	T	T	T	T	T	T	T	T	T	T	T	T	T	:
1891	T	1888	V	V	V	V	V	V	V	V	V	V	V	V	V	.
1892	Y	1889	C	C	C	C	C	C	C	C	C	C	C	C	C
1896	E	1893	D	D	D	D	D	D	D	D	D	D	D	D	D	:
1901	G	1898	N	N	N	N	N	N	N	N	N	N	N	N	N	.
1908	A	1905	S	S	S	S	S	S	S	S	S	S	S	S	S	:
1910	Y	1907	F	F	F	F	F	F	F	F	F	F	F	F	F	:
1920	T	1917	N	N	N	N	N	N	N	N	N	N	N	N	N	.
1923	L	1920	Y	Y	Y	Y	Y	Y	Y	Y	Y	Y	Y	Y	Y
1933	L	1930	F	F	F	F	F	F	F	F	F	F	F	F	F	:
1934	T	1931	V	V	V	V	V	V	V	V	V	V	V	V	V	.
1936	S	1933	D	D	D	D	D	D	D	D	D	D	D	D	D	.
1938	T	1935	I	I	I	I	I	I	I	I	I	I	I	I	I
1947	M	1944	L	L	L	L	L	L	L	L	L	L	L	L	L	:
1950	F	1947	Y	Y	Y	Y	Y	Y	Y	Y	Y	Y	Y	Y	Y	:
1951	T	1948	K	K	K	K	K	K	K	K	K	K	K	K	K	.
1959	S	1956	K	K	K	K	K	K	K	K	K	K	K	K	K	.
1976	R	1973	K	K	K	K	K	K	K	K	K	K	K	K	K	:
1979	S	1976	T	T	T	T	T	T	T	T	T	T	T	T	T	:
1980	A	1977	P	P	P	P	P	P	P	P	P	P	P	P	P
1997	I	1994	V	V	V	V	V	V	V	V	V	V	V	V	V	:
1999	Q	1996	N	N	N	N	N	N	N	N	N	N	N	N	N	:
2002	T	1999	N	N	N	N	N	N	N	N	N	N	N	N	N	.
2004	T	2001	A	A	A	A	A	A	A	A	A	A	A	A	A	:
2006	F	2003	Y	Y	Y	Y	Y	Y	Y	Y	Y	Y	Y	Y	Y	:
2013	L	2010	I	I	I	I	I	I	I	I	I	I	I	I	I	:
2023	D	2020	E	E	E	E	E	E	E	E	E	E	E	E	E	:
2029	E	2026	D	D	D	D	D	D	D	D	D	D	D	D	D	:
2032	A	2029	K	K	K	K	K	K	K	K	K	K	K	K	K
2033	V	2030	S	S	S	S	S	S	S	S	S	S	S	S	S
2036	T	2033	A	A	A	A	A	A	A	A	A	A	A	A	A	:
2046	S	2043	D	D	D	D	D	D	D	D	D	D	D	D	D	.
2047	Q	2044	L	L	L	L	L	L	L	L	L	L	L	L	L
2048	Q	2045	K	K	K	K	K	K	K	K	K	K	K	K	K	:
2050	T	2047	V	V	V	V	V	V	V	V	V	V	V	V	V	.
2063	E	2060	D	D	D	D	D	D	D	D	D	D	D	D	D	:
2065	I	2062	L	L	L	L	L	L	L	L	L	L	L	L	L	:
2068	D	2065	N	N	N	N	N	N	N	N	N	N	N	N	N	:
2077	N	2074	D	D	D	D	D	D	D	D	D	D	D	D	D	:
2078	V	2075	I	I	I	I	I	I	I	I	I	I	I	I	I	:
2083	S	2080	A	A	A	A	A	A	A	A	A	A	A	A	A	:
2084	D	2081	N	N	N	N	N	N	N	N	N	N	N	N	N	:
2085	E	2082	N	N	N	N	N	N	N	N	N	N	N	N	N	:
2086	G	2083	S	S	S	S	S	S	S	S	S	S	S	S	S	.
2087	V	2084	L	L	L	L	L	L	L	L	L	L	L	L	L	:
2089	V	2086	I	I	I	I	I	I	I	I	I	I	I	I	I	:
2091	Q	2088	E	E	E	E	E	E	E	E	E	E	E	E	E	:
2093	L	2090	V	V	V	V	V	V	V	V	V	V	V	V	V	:
2096	E	2093	T	T	T	T	T	T	T	T	T	T	T	T	T
2104	E	2101	D	D	D	D	D	D	D	D	D	D	D	D	D	:
2106	T	2103	S	S	S	S	S	S	S	S	S	S	S	S	S	:
2108	I	2105	L	L	L	L	L	L	L	L	L	L	L	L	L	:
2118	L	2115	R	R	R	R	R	R	R	R	R	R	R	R	R
2119	A	2116	V	V	V	V	V	V	V	V	V	V	V	V	V	.
2125	I	2122	L	L	L	L	L	L	L	L	L	L	L	L	L	:
2130	I	2127	L	L	L	L	L	L	L	L	L	L	L	L	L	:
2133	I	2130	V	V	V	V	V	V	V	V	V	V	V	V	V	:
2139	S	2136	D	D	D	D	D	D	D	D	D	D	D	D	D	.
2140	K	2137	T	T	T	T	T	T	T	T	T	T	T	T	T	.
2142	L	2139	A	A	A	A	A	A	A	A	A	A	A	A	A
2143	A	2140	N	N	N	N	N	N	N	N	N	N	N	N	N
2145	V	2142	A	A	A	A	A	A	A	A	A	A	A	A	A	.
2147	P	2144	S	P	P	P	P	P	P	P	P	P	P	P	P
2150	G	2147	N	N	N	N	N	N	N	N	N	N	N	N	N	.
2151	Q	2148	K	K	K	K	K	K	K	K	K	K	K	K	K	:
2152	A	2149	V	V	V	V	V	V	V	V	V	V	V	V	V	.
2153	A	2150	V	V	V	V	V	V	V	V	V	V	V	V	V	.
2154	I	2151	S	S	S	S	S	S	S	S	S	S	S	S	S
2157	S	2154	T	T	T	T	T	T	T	T	T	T	T	T	T	:
2159	C	2156	I	I	I	I	I	I	I	I	I	I	I	I	I
2160	A	2157	V	V	V	V	V	V	V	V	V	V	V	V	V	.
2161	K	2158	T	T	T	T	T	T	T	T	T	T	T	T	T	.
2163	L	2160	C	C	C	C	C	C	C	C	C	C	C	C	C
2164	A	2161	L	L	L	L	L	L	L	L	L	L	L	L	L
2165	Q	2162	N	N	N	N	N	N	N	N	N	N	N	N	N	:
2168	F	2165	C	C	C	C	C	C	C	C	C	C	C	C	C
2169	N	2166	T	T	T	T	T	T	T	T	T	T	T	T	T	.
2175	V	2172	F	F	F	F	F	F	F	F	F	F	F	F	F	.
2180	F	2177	L	L	L	L	L	L	L	L	L	L	L	L	L	:
2187	K	2184	R	R	R	R	R	R	R	R	R	R	R	R	R	:
2194	R	2191	K	K	K	K	K	K	K	K	K	K	K	K	K	:
2197	L	2194	M	M	M	M	M	M	M	M	M	M	M	M	M	:
2205	S	2202	T	T	T	T	T	T	T	T	T	T	T	T	T	:
2210	A	2207	G	G	G	G	G	G	G	G	G	G	G	G	G	.
2212	L	2209	F	F	F	F	F	F	F	F	F	F	F	F	F	:
2215	D	2212	E	E	E	E	E	E	E	E	E	E	E	E	E	:
2217	G	2214	S	S	S	S	S	S	S	S	S	S	S	S	S	.
2218	I	2215	F	F	F	F	F	F	F	F	F	F	F	F	F	:
2221	V	2218	L	L	L	L	L	L	L	L	L	L	L	L	L	:
2225	K	2222	N	N	N	N	N	N	N	N	N	N	N	N	N	:
2230	F	2227	I	I	I	I	I	I	I	I	I	I	I	I	I	:
2231	T	2228	N	N	N	N	N	N	N	N	N	N	N	N	N	.
2233	A	2230	I	I	I	I	I	I	I	I	I	I	I	I	I
2234	M	2231	I	I	I	I	I	I	I	I	I	I	I	I	I	:
2236	L	2233	F	F	F	F	F	F	F	F	F	F	F	F	F	:
2241	I	2238	V	V	V	V	V	V	V	V	V	V	V	V	V	:
2248	C	2245	Y	Y	Y	Y	Y	Y	Y	Y	Y	Y	Y	Y	Y
2249	V	2246	S	S	S	S	S	S	S	S	S	S	S	S	S
2253	F	2250	L	L	L	L	L	L	L	L	L	L	L	L	L	:
2257	L	2254	M	M	M	M	M	M	M	M	M	M	M	M	M	:
2260	F	2257	L	L	L	L	L	L	L	L	L	L	L	L	L	:
2262	A	2259	M	M	M	M	M	M	M	M	M	M	M	M	M
2267	N	2264	T	T	T	T	T	T	T	T	T	T	T	T	T	.
2269	V	2266	Y	Y	Y	Y	Y	Y	Y	Y	Y	Y	Y	Y	Y
2272	L	2269	G	G	G	G	G	G	G	G	G	G	G	G	G
2277	S	2274	T	T	T	T	T	T	T	T	T	T	T	T	T	:
2281	T	2278	I	I	I	I	I	I	I	I	I	I	I	I	I
2282	M	2279	A	A	A	A	A	A	A	A	A	A	A	A	A
2283	D	2280	T	T	T	T	T	T	T	T	T	T	T	T	T
2284	F	2281	Y	Y	Y	Y	Y	Y	Y	Y	Y	Y	Y	Y	Y	:
2286	E	2283	T	T	T	T	T	T	T	T	T	T	T	T	T
2289	F	2286	I	I	I	I	I	I	I	I	I	I	I	I	I	:
2293	I	2290	V	V	V	V	V	V	V	V	V	V	V	V	V	:
2303	S	2300	T	T	T	T	T	T	T	T	T	T	T	T	T	:
2306	A	2303	S	S	S	S	S	S	S	S	S	S	S	S	S	:
2312	V	2309	I	I	I	I	I	I	I	I	I	I	I	I	I	:
2317	Y	2314	F	F	F	F	F	F	F	F	F	F	F	F	F	:
2319	L	2316	W	W	W	W	W	W	W	W	W	W	W	W	W
2323	I	2320	A	A	A	A	A	A	A	A	A	A	A	A	A
2324	L	2321	F	F	F	F	F	F	F	F	F	F	F	F	F	:
2327	A	2324	V	V	V	V	V	V	V	V	V	V	V	V	V	.
2331	V	2328	F	F	F	F	F	F	F	F	F	F	F	F	F	.
2335	M	2332	I	I	I	I	I	I	I	I	I	I	I	I	I	:
2339	K	2336	R	R	R	R	R	R	R	R	R	R	R	R	R	:
2343	L	2340	V	V	V	V	V	V	V	V	V	V	V	V	V	:
2347	S	2344	A	A	A	A	A	A	A	A	A	A	A	A	A	:
2352	V	2349	L	L	L	L	L	L	L	L	L	L	L	L	L	:
2355	G	2352	S	S	S	S	S	S	S	S	S	S	S	S	S	.
2359	S	2356	V	V	V	V	V	V	V	V	V	V	V	V	V
2370	F	2367	L	L	L	L	L	L	L	L	L	L	L	L	L	:
2373	S	2370	N	N	N	N	N	N	N	N	N	N	N	N	N	.
2374	I	2371	L	L	L	L	L	L	L	L	L	L	L	L	L	:
2380	V	2377	I	I	I	I	I	I	I	I	I	I	I	I	I	:
2396	I	2393	V	V	V	V	V	V	V	V	V	V	V	V	V	:
2403	I	2400	V	V	V	V	V	V	V	V	V	V	V	V	V	:
2404	M	2401	V	V	V	V	V	V	V	V	V	V	V	V	V	:
2408	T	2405	N	N	N	N	N	N	N	N	N	N	N	N	N	.
2433	M	2430	V	V	V	V	V	V	V	V	V	V	V	V	V	:
2434	K	2431	R	R	R	R	R	R	R	R	R	R	R	R	R	:
2445	R	2442	K	K	K	K	K	K	K	K	K	K	K	K	K	:
2450	T	2447	L	L	L	L	L	L	L	L	L	L	L	L	L
2456	L	2453	V	V	V	V	V	V	V	V	V	V	V	V	V	:
2463	T	2460	A	A	A	A	A	A	A	A	A	A	A	A	A	:
2498	A	2495	T	T	T	T	T	T	T	T	T	T	T	T	T	:
2503	A	2500	S	S	S	S	S	S	S	S	S	S	S	S	S	:
2504	L	2501	I	I	I	I	I	I	I	I	I	I	I	I	I	:
2520	P	2517	S	S	S	S	S	S	S	S	S	S	S	S	S
2553	D	2550	E	E	E	E	E	E	E	E	E	E	E	E	E	:
2556	A	2553	S	S	S	S	S	S	S	S	S	S	S	S	S	:
2557	S	2554	A	A	A	A	A	A	A	A	A	A	A	A	A	:
2587	T	2584	A	A	A	A	A	A	A	A	A	A	A	A	A	:
2590	S	2587	A	A	A	A	A	A	A	A	A	A	A	A	A	:
2599	D	2596	N	N	N	N	N	N	N	N	N	N	N	N	N	:
2603	A	2600	S	S	S	S	S	S	S	S	S	S	S	S	S	:
2606	S	2603	N	N	N	N	N	N	N	N	N	N	N	N	N	.
2614	A	2611	T	T	T	T	T	T	T	T	T	T	T	T	T	:
2620	H	2617	E	E	E	E	E	E	E	E	E	E	E	E	E	.
2621	S	2618	A	A	A	A	A	A	A	A	A	A	A	A	A	:
2626	G	2623	N	N	N	N	N	N	N	N	N	N	N	N	N	.
2628	A	2625	S	S	S	S	S	S	S	S	S	S	S	S	S	:
2631	G	2628	N	N	N	N	N	N	N	N	N	N	N	N	N	.
2637	V	2634	I	I	I	I	I	I	I	I	I	I	I	I	I	:
2644	V	2641	F	F	F	F	F	F	F	F	F	F	F	F	F	.
2647	T	2644	S	S	S	S	S	S	S	S	S	S	S	S	S	:
2650	D	2647	E	E	E	E	E	E	E	E	E	E	E	E	E	:
2655	I	2652	V	V	V	V	V	V	V	V	V	V	V	V	V	:
2663	H	2660	Q	Q	Q	Q	Q	Q	Q	Q	Q	Q	Q	Q	Q	:
2666	L	2663	I	I	I	I	I	I	I	I	I	I	I	I	I	:
2676	F	2673	Y	Y	Y	Y	Y	Y	Y	Y	Y	Y	Y	Y	Y	:
2698	N	2695	S	S	S	S	S	S	S	S	S	S	S	S	S	.
2711	N	2708	N	S	N	N	N	N	N	N	N	N	N	N	N	.
2712	V	2709	I	I	I	I	I	I	I	I	I	I	I	I	I	:
2713	S	2710	A	A	A	A	A	A	A	A	A	A	A	A	A	:
2721	Y	2718	F	F	F	F	F	F	F	F	F	F	F	F	F	:
2741	I	2738	L	L	L	L	L	L	L	L	L	L	L	L	L	:
2744	R	2741	K	K	K	K	K	K	K	K	K	K	K	K	K	:
2757	I	2754	V	V	V	V	V	V	V	V	V	V	V	V	V	:
2762	S	2759	A	A	A	A	A	A	A	A	A	A	A	A	A	:
2770	S	2767	N	N	N	N	N	N	N	N	N	N	N	N	N	.
2771	T	2768	N	N	N	N	N	N	N	N	N	N	N	N	N	.
2772	C	2769	W	W	W	W	W	W	W	W	W	W	W	W	W
2773	F	2770	L	L	L	L	L	L	L	L	L	L	L	L	L	:
2775	L	2772	Q	Q	Q	Q	Q	Q	Q	Q	Q	Q	Q	Q	Q
2776	M	2773	L	L	L	L	L	L	L	L	L	L	L	L	L	:
2777	L	2774	I	I	I	I	I	I	I	I	I	I	I	I	I	:
2779	A	2776	V	V	V	V	V	V	V	V	V	V	V	V	V	.
2782	L	2779	V	V	V	V	V	V	V	V	V	V	V	V	V	:
2783	C	2780	F	F	F	F	F	F	F	F	F	F	F	F	F
2784	V	2781	L	L	L	L	L	L	L	L	L	L	L	L	L	:
2785	L	2782	F	F	F	F	F	F	F	F	F	F	F	F	F	:
2786	A	2783	V	V	V	V	V	V	V	V	V	V	V	V	V	.
2788	L	2785	A	A	A	A	A	A	A	A	A	A	A	A	A
2789	V	2786	I	I	I	I	I	I	I	I	I	I	I	I	I	:
2790	C	2787	F	F	F	F	F	F	F	F	F	F	F	F	F
2792	I	2789	L	L	L	L	L	L	L	L	L	L	L	L	L	:
2793	V	2790	I	I	I	I	I	I	I	I	I	I	I	I	I	:
2794	M	2791	T	T	T	T	T	T	T	T	T	T	T	T	T
2798	T	2795	V	V	V	V	V	V	V	V	V	V	V	V	V	.
2799	L	2796	M	M	M	M	M	M	M	M	M	M	M	M	M	:
2801	I	2798	K	K	K	K	K	K	K	K	K	K	K	K	K
2803	D	2800	T	T	T	T	T	T	T	T	T	T	T	T	T
2804	G	2801	D	D	D	D	D	D	D	D	D	D	D	D	D	.
2805	Y	2802	F	F	F	F	F	F	F	F	F	F	F	F	F	:
2806	T	2803	S	S	S	S	S	S	S	S	S	S	S	S	S	:
2807	N	2804	S	S	S	S	S	S	S	S	S	S	S	S	S	.
2816	Q	2813	D	D	D	D	D	D	D	D	D	D	D	D	D	:
2817	D	2814	G	G	G	G	G	G	G	G	G	G	G	G	G	.
2824	I	2821	A	A	A	A	A	A	A	A	A	A	A	A	A
2828	D	2825	T	T	T	T	T	T	T	T	T	T	T	T	T
2836	G	2833	D	D	D	D	D	D	D	D	D	D	D	D	D	.
2839	A	2836	T	T	T	T	T	T	T	T	T	T	T	T	T	:
2849	K	2846	T	T	T	T	T	T	T	T	T	T	T	T	T	.
2853	S	2850	A	A	A	A	A	A	A	A	A	A	A	A	A	:
2856	V	2853	L	L	L	L	L	L	L	L	L	L	L	L	L	:
2857	V	2854	I	I	I	I	I	I	I	I	I	I	I	I	I	:
2860	I	2857	V	V	V	V	V	V	V	V	V	V	V	V	V	:
2865	I	2862	V	V	V	V	V	V	V	V	V	V	V	V	V	:
2868	I	2865	V	V	V	V	V	V	V	V	V	V	V	V	V	:
2876	V	2873	I	I	I	I	I	I	I	I	I	I	I	I	I	:
2879	A	2876	T	T	T	T	T	T	T	T	T	T	T	T	T	:
2880	I	2877	T	T	T	T	T	T	T	T	T	T	T	T	T
2909	S	2906	T	T	T	T	T	T	T	T	T	T	T	T	T	:
2911	F	2908	F	I	F	F	F	F	F	F	F	F	F	F	F	:
2929	M	2926	S	S	S	S	S	S	S	S	S	S	S	S	S
2941	L	2938	V	V	V	V	V	V	V	V	V	V	V	V	V	:
2946	I	2943	V	V	V	V	V	V	V	V	V	V	V	V	V	:
2947	S	2944	A	A	A	A	A	A	A	A	A	A	A	A	A	:
2949	S	2946	E	E	E	E	E	E	E	E	E	E	E	E	E	.
2950	E	2947	S	S	S	S	S	S	S	S	S	S	S	S	S	.
2984	A	2981	S	S	S	S	S	S	S	S	S	S	S	S	S	:
2997	V	2994	A	A	A	A	A	A	A	A	A	A	A	A	A	.
2999	I	2996	V	V	V	V	V	V	V	V	V	V	V	V	V	:
3001	L	2998	V	V	V	V	V	V	V	V	V	V	V	V	V	:
3012	E	3009	D	D	D	D	D	D	D	D	D	D	D	D	D	:
3013	H	3010	Y	Y	Y	Y	Y	Y	Y	Y	Y	Y	Y	Y	Y	:
3016	A	3013	S	S	S	S	S	S	S	S	S	S	S	S	S	:
3018	S	3015	P	P	P	P	P	P	P	P	P	P	P	P	P
3027	M	3024	V	V	V	V	V	V	V	V	V	V	V	V	V	:
3030	I	3027	L	L	L	L	L	L	L	L	L	L	L	L	L	:
3031	A	3028	T	T	T	T	T	T	T	T	T	T	T	T	T	:
3033	I	3030	M	M	M	M	M	M	M	M	M	M	M	M	M	:
3038	V	3035	I	I	I	I	I	I	I	I	I	I	I	I	I	:
3041	V	3038	I	I	I	I	I	I	I	I	I	I	I	I	I	:
3046	V	3043	I	I	I	I	I	I	I	I	I	I	I	I	I	:
3050	V	3047	I	I	I	I	I	I	I	I	I	I	I	I	I	:
3056	I	3053	V	V	V	V	V	V	V	V	V	V	V	V	V	:
3059	L	3056	V	V	V	V	V	V	V	V	V	V	V	V	V	:
3063	A	3060	L	L	L	L	L	L	L	L	L	L	L	L	L
3069	K	3066	R	R	R	R	R	R	R	R	R	R	R	R	R	:
3073	V	3070	A	A	A	A	A	A	A	A	A	A	A	A	A	.
3078	N	3075	S	S	S	S	S	S	S	S	S	S	S	S	S	.
3083	A	3080	F	F	F	F	F	F	F	F	F	F	F	F	F
3085	A	3082	T	T	T	T	T	T	T	T	T	T	T	T	T	:
3094	I	3091	V	V	V	V	V	V	V	V	V	V	V	V	V	:
3098	V	3095	T	T	T	T	T	T	T	T	T	T	T	T	T	.
3100	A	3097	V	V	V	V	V	V	V	V	V	V	V	V	V	.
3111	F	3108	I	I	I	I	I	I	I	I	I	I	I	I	I	:
3119	F	3116	L	L	L	L	L	L	L	L	L	L	L	L	L	:
3129	L	3126	I	I	I	I	I	I	I	I	I	I	I	I	I	:
3132	F	3129	M	M	M	M	M	M	M	M	M	M	M	M	M	:
3133	A	3130	V	V	V	V	V	V	V	V	V	V	V	V	V	.
3136	S	3133	T	T	T	T	T	T	T	T	T	T	T	T	T	:
3138	I	3135	L	L	L	L	L	L	L	L	L	L	L	L	L	:
3145	A	3142	I	I	I	I	I	I	I	I	I	I	I	I	I
3146	I	3143	A	A	A	A	A	A	A	A	A	A	A	A	A
3148	V	3145	I	I	I	I	I	I	I	I	I	I	I	I	I	:
3149	F	3146	I	I	I	I	I	I	I	I	I	I	I	I	I	:
3153	L	3150	T	T	T	T	T	T	T	T	T	T	T	T	T
3156	C	3153	F	F	F	F	F	F	F	F	F	F	F	F	F
3157	H	3154	Y	Y	Y	Y	Y	Y	Y	Y	Y	Y	Y	Y	Y	:
3161	N	3158	S	S	S	S	S	S	S	S	S	S	S	S	S	.
3165	R	3162	K	K	K	K	K	K	K	K	K	K	K	K	K	:
3166	K	3163	R	R	R	R	R	R	R	R	R	R	R	R	R	:
3169	M	3166	V	V	V	V	V	V	V	V	V	V	V	V	V	:
3174	T	3171	S	S	S	S	S	S	S	S	S	S	S	S	S	:
3199	E	3196	D	D	D	D	D	D	D	D	D	D	D	D	D	:
3200	T	3197	V	V	V	V	V	V	V	V	V	V	V	V	V	.
3224	L	3221	M	M	M	M	M	M	M	M	M	M	M	M	M	:
3249	A	3246	S	S	S	S	S	S	S	S	S	S	S	S	S	:
3301	T	3298	V	V	V	V	V	V	V	V	V	V	V	V	V	.
3312	A	3309	S	S	S	S	S	S	S	S	S	S	S	S	S	:
3326	R	3323	R	R	R	R	C	R	R	R	R	R	R	R	R
3331	S	3328	N	N	N	N	N	N	N	N	N	N	N	N	N	.
3352	L	3349	V	V	V	V	V	V	V	V	V	V	V	V	V	:
3354	R	3351	K	K	K	K	K	K	K	K	K	K	K	K	K	:
3360	S	3357	A	A	A	A	A	A	A	A	A	A	A	A	A	:
3400	H	3397	F	F	F	F	F	F	F	F	F	F	F	F	F	.
3446	K	3443	N	N	N	N	N	N	N	N	N	N	N	N	N	:
3468	L	3465	V	V	V	V	V	V	V	V	V	V	V	V	V	:
3533	A	3530	S	S	S	S	S	S	S	S	S	S	S	S	S	:
3551	T	3548	A	A	A	A	A	A	A	A	A	A	A	A	A	:
3552	I	3549	L	L	L	L	L	L	L	L	L	L	L	L	L	:
3573	G	3570	S	S	S	S	S	S	S	S	S	S	S	S	S	.
3574	K	3571	A	A	A	A	A	A	A	A	A	A	A	A	A
3575	F	3572	V	V	V	V	V	V	V	V	V	V	V	V	V	.
3577	K	3574	R	R	R	R	R	R	R	R	R	R	R	R	R	:
3578	I	3575	T	T	T	T	T	T	T	T	T	T	T	T	T
3579	V	3576	I	I	I	I	I	I	I	I	I	I	I	I	I	:
3586	M	3583	L	L	L	L	L	L	L	L	L	L	L	L	L	:
3590	F	3587	I	I	I	I	I	I	I	I	I	I	I	I	I	:
3596	I	3593	V	V	V	V	V	V	V	V	V	V	V	V	V	:
3609	V	3606	L	L	L	L	L	F	L	L	L	L	L	L	X
3618	T	3615	A	A	A	A	A	A	A	A	A	A	A	A	A	:
3619	L	3616	M	M	M	M	M	M	M	M	M	M	M	M	M	:
3622	M	3619	I	I	I	I	I	I	I	I	I	I	I	I	I	:
3624	I	3621	M	M	M	M	M	M	M	M	M	M	M	M	M	:
3625	A	3622	S	S	S	S	S	S	S	S	S	S	S	S	S	:
3627	C	3624	F	F	F	F	F	F	F	F	F	F	F	F	F
3630	L	3627	M	M	M	M	M	M	M	M	M	M	M	M	M	:
3631	L	3628	F	F	F	F	F	F	F	F	F	F	F	F	F	:
3671	E	3668	D	D	D	D	D	D	D	D	D	D	D	D	D	:
3672	L	3669	M	M	M	M	M	M	M	M	M	M	M	M	M	:
3673	A	3670	V	V	V	V	V	V	V	V	V	V	V	V	V	.
3680	Y	3677	F	F	F	F	F	F	F	F	F	F	F	F	F	:
3681	R	3678	K	K	K	K	K	K	K	K	K	K	K	K	K	:
3692	L	3689	V	V	V	V	V	V	V	V	V	V	V	V	V	:
3707	A	3704	G	G	G	G	G	G	G	G	G	G	G	G	G	.
3718	I	3715	L	L	L	L	L	L	L	L	L	L	L	L	L	:
3740	V	3737	I	I	I	I	I	I	I	I	I	I	I	I	I	:
3754	I	3751	V	V	V	V	V	V	V	V	V	V	V	V	V	:
3760	A	3757	G	G	G	G	G	G	G	G	G	G	G	G	G	.
3764	V	3761	M	M	M	M	M	M	M	M	M	M	M	M	M	:
3769	Y	3766	C	C	C	C	C	C	C	C	C	C	C	C	C
3771	L	3768	I	I	I	I	I	I	I	I	I	I	I	I	I	:
3772	L	3769	F	F	F	F	F	F	F	F	F	F	F	F	F	:
3792	C	3789	F	F	F	F	F	F	F	F	F	F	F	F	F
3794	C	3791	T	T	T	T	T	T	T	T	T	T	T	T	T
3836	S	3833	N	N	N	N	N	N	N	N	N	N	N	N	N	.
3850	I	3847	V	V	V	V	V	V	V	V	V	V	V	V	V	:
3932	R	3929	K	K	K	K	K	K	K	K	K	K	K	K	K	:
3960	Y	3957	F	F	F	F	F	F	F	F	F	F	F	F	F	:
4077	V	4074	I	I	I	I	I	I	I	I	I	I	I	I	I	:
4081	G	4078	N	N	N	N	N	N	N	N	N	N	N	N	N	.
4090	N	4087	T	T	T	T	T	T	T	T	T	T	T	T	T	.
4118	N	4115	S	S	S	S	S	S	S	S	S	S	S	S	S	.
4177	N	4174	T	T	T	T	T	T	T	T	T	T	T	T	T	.
4178	S	4175	T	T	T	T	T	T	T	T	T	T	T	T	T	:
4191	H	4188	L	L	L	L	L	L	L	L	L	L	L	L	L
4279	P	4276	A	A	A	A	A	A	A	A	A	A	A	A	A
4324	F	4321	F	F	F	L	F	F	F	F	F	F	F	F	F	:
4369	R	4366	K	K	K	K	K	K	K	K	K	K	K	K	K	:
4393	L	4390	M	M	M	M	M	M	M	M	M	M	M	M	M	:
4394	M	4391	L	L	L	L	L	L	L	L	L	L	L	L	L	:
4400	S	4397	Q	Q	Q	Q	Q	Q	Q	Q	Q	Q	Q	Q	Q	.
4401	T	4398	S	S	S	S	S	S	S	S	S	S	S	S	S	:
4403	F	4400	L	L	L	L	L	L	L	L	L	L	L	L	L	:
4404	K	4401	N	N	N	N	N	N	N	N	N	N	N	N	N	:
4435	E	4432	D	D	D	D	D	D	D	D	D	D	D	D	D	:
4457	E	4454	D	D	D	D	D	D	D	D	D	D	D	D	D	:
4458	G	4455	D	D	D	D	D	D	D	D	D	D	D	D	D	.
4461	L	4458	I	I	I	I	I	I	I	I	I	I	I	I	I	:
4472	M	4469	F	F	F	F	F	F	F	F	F	F	F	F	F	:
4485	V	4482	L	L	L	L	L	L	L	L	L	L	L	L	L	:
4493	V	4490	K	K	K	K	K	K	K	K	K	K	K	K	K
4501	V	4498	I	I	I	I	I	I	I	I	I	I	I	I	I	:
4580	S	4577	A	A	A	A	A	A	A	A	A	A	A	A	A	:
4593	D	4590	N	N	N	N	N	N	N	N	N	N	N	N	N	:
4618	V	4615	I	I	I	I	I	I	I	I	I	I	I	I	I	:
4620	V	4617	T	T	T	T	T	T	T	T	T	T	T	T	T	.
4621	A	4618	T	T	T	T	T	T	T	T	T	T	T	T	T	:
4624	C	4621	S	S	S	S	S	S	S	S	S	S	S	S	S	.
4628	I	4625	V	V	V	V	V	V	V	V	V	V	V	V	V	:
4647	A	4644	T	T	T	T	T	T	T	T	T	T	T	T	T	:
4652	M	4649	V	V	V	V	V	V	V	V	V	V	V	V	V	:
4654	A	4651	T	T	T	T	T	T	T	T	T	T	T	T	T	:
4657	A	4654	T	T	T	T	T	T	T	T	T	T	T	T	T	:
4660	L	4657	Y	Y	Y	Y	Y	Y	Y	Y	Y	Y	Y	Y	Y
4676	C	4673	K	K	K	K	K	K	K	K	K	K	K	K	K
4694	I	4691	V	V	V	V	V	V	V	V	V	V	V	V	V	:
4801	A	4798	V	A	A	A	A	A	A	A	A	A	A	A	A	.
5006	T	5003	N	N	N	N	N	N	N	N	N	N	N	N	N	.
5038	N	5035	T	T	T	T	T	T	T	T	T	T	T	T	T	.
5042	N	5039	S	S	S	S	S	S	S	S	S	S	S	S	S	.
5134	H	5131	T	T	T	T	T	T	T	T	T	T	T	T	T
5135	E	5132	D	D	D	D	D	D	D	D	D	D	D	D	D	:
5138	D	5135	N	N	N	N	N	N	N	N	N	N	N	N	N	:
5161	Y	5158	F	F	F	F	F	F	F	F	F	F	F	F	F	:
5164	N	5161	T	T	T	T	T	T	T	T	T	T	T	T	T	.
5167	A	5164	S	S	S	S	S	S	S	S	S	S	S	S	S	:
5179	A	5176	S	S	S	S	S	S	S	S	S	S	S	S	S	:
5897	I	5894	V	V	V	V	V	V	V	V	V	V	V	V	V	:
5942	I	5939	V	V	V	V	V	V	V	V	V	V	V	V	V	:
5959	I	5956	T	T	T	T	T	T	T	T	T	T	T	T	T
6027	D	6024	E	E	E	E	E	E	E	E	E	E	E	E	E	:
6056	E	6053	P	P	P	P	P	P	P	P	P	P	P	P	P
6060	E	6057	D	D	D	D	D	D	D	D	D	D	D	D	D	:
6062	T	6059	S	S	S	S	S	S	S	S	S	S	S	S	S	:
6065	N	6062	S	S	S	S	S	S	S	S	S	S	S	S	S	.
6104	G	6101	N	N	N	N	N	N	N	N	N	N	N	N	N	.
6140	K	6137	R	R	R	R	R	R	R	R	R	R	R	R	R	:
6148	S	6145	A	A	A	A	A	A	A	A	A	A	A	A	A	:
6156	N	6153	H	H	H	H	H	H	H	H	H	H	H	H	H	:
6159	V	6156	I	I	I	I	I	I	I	I	I	I	I	I	I	:
6187	Q	6184	L	L	L	L	L	L	L	L	L	L	L	L	L
6188	H	6185	Y	Y	Y	Y	Y	Y	Y	Y	Y	Y	Y	Y	Y	:
6221	S	6218	T	T	T	T	T	T	T	T	T	T	T	T	T	:
6222	V	6219	I	I	I	I	I	I	I	I	I	I	I	I	I	:
6232	R	6229	K	K	K	K	K	K	K	K	K	K	K	K	K	:
6233	V	6230	I	I	I	I	I	I	I	I	I	I	I	I	I	:
6235	S	6232	A	A	A	A	A	A	A	A	A	A	A	A	A	:
6247	S	6244	A	A	A	A	A	A	A	A	A	A	A	A	A	:
6273	E	6270	D	D	D	D	D	D	D	D	D	D	D	D	D	:
6302	H	6299	S	S	S	S	S	S	S	S	S	S	S	S	S
6324	A	6321	S	S	S	S	S	S	S	S	S	S	S	S	S	:
6365	T	6362	V	V	V	V	V	V	V	V	V	V	V	V	V	.
6421	Q	6418	L	L	L	L	L	L	L	L	L	L	L	L	L
6438	I	6435	V	V	V	V	V	V	V	V	V	V	V	V	V	:
6462	Y	6459	F	F	F	F	F	F	F	F	F	F	F	F	F	:
6473	H	6470	Q	Q	Q	Q	Q	Q	Q	Q	Q	Q	Q	Q	Q	:
6474	A	6471	Q	Q	Q	Q	Q	Q	Q	Q	Q	Q	Q	Q	Q
6477	A	6474	V	V	V	V	V	V	V	V	V	V	V	V	V	.
6485	A	6482	T	T	T	T	T	T	T	T	T	T	T	T	T	:
6493	I	6490	V	V	V	V	V	V	V	V	V	V	V	V	V	:
6497	I	6494	L	L	L	L	L	L	L	L	L	L	L	L	L	:
6524	I	6521	V	V	V	V	V	V	V	V	V	V	V	V	V	:
6546	E	6543	D	D	D	D	D	D	D	D	D	D	D	D	D	:
6551	V	6548	I	I	I	I	I	I	I	I	I	I	I	I	I	:
6558	T	6555	S	S	S	S	S	S	S	S	S	S	S	S	S	:
6569	S	6566	T	T	T	T	T	T	T	T	T	T	T	T	T	:
6570	A	6567	I	I	I	I	I	I	I	I	I	I	I	I	I
6572	S	6569	A	A	A	A	A	A	A	A	A	A	A	A	A	:
6573	S	6570	P	P	P	P	P	P	P	P	P	P	P	P	P
6577	L	6574	F	F	F	F	F	F	F	F	F	F	F	F	F	:
6583	E	6580	D	D	D	D	D	D	D	D	D	D	D	D	D	:
6607	T	6604	Q	Q	Q	Q	Q	Q	Q	Q	Q	Q	Q	Q	Q
6610	K	6607	V	V	V	V	V	V	V	V	V	V	V	V	V
6613	A	6610	K	K	K	K	K	K	K	K	K	K	K	K	K
6617	V	6614	L	L	L	L	L	L	L	L	L	L	L	L	L	:
6626	S	6623	A	A	A	A	A	A	A	A	A	A	A	A	A	:
6634	F	6631	Y	Y	Y	Y	Y	Y	Y	Y	Y	Y	Y	Y	Y	:
6640	I	6637	V	V	V	V	V	V	V	V	V	V	V	V	V	:
6641	I	6638	V	V	V	V	V	V	V	V	V	V	V	V	V	:
6654	D	6651	N	N	N	N	N	N	N	N	N	N	N	N	N	:
6656	E	6653	Q	Q	Q	Q	Q	Q	Q	Q	Q	Q	Q	Q	Q	:
6657	D	6654	E	E	E	E	E	E	E	E	E	E	E	E	E	:
6666	T	6663	I	I	I	I	I	I	I	I	I	I	I	I	I
6678	Q	6675	E	E	E	E	E	E	E	E	E	E	E	E	E	:
6698	G	6695	S	S	S	S	S	S	S	S	S	S	S	S	S	.
6706	M	6703	L	L	L	L	L	L	L	L	L	L	L	L	L	:
6713	S	6710	F	F	F	F	F	F	F	F	F	F	F	F	F
6714	Q	6711	K	K	K	K	K	K	K	K	K	K	K	K	K	:
6715	D	6712	E	E	E	E	E	E	E	E	E	E	E	E	E	:
6718	L	6715	F	F	F	F	F	F	F	F	F	F	F	F	F	:
6719	K	6716	E	E	E	E	E	E	E	E	E	E	E	E	E	:
6769	I	6766	V	V	V	V	V	V	V	V	V	V	V	V	V	:
6780	A	6777	T	T	T	T	T	T	T	T	T	T	T	T	T	:
6802	A	6799	S	S	S	S	S	S	S	S	S	S	S	S	S	:
6833	E	6830	D	D	D	D	D	D	D	D	D	D	D	D	D	:
6834	N	6831	S	S	S	S	S	S	S	S	S	S	S	S	S	.
6836	V	6833	T	T	T	T	T	T	T	T	T	T	T	T	T	.
6837	I	6834	L	L	L	L	L	L	L	L	L	L	L	L	L	:
6894	T	6891	T	T	M	T	T	T	T	T	T	T	T	T	T
6936	R	6933	K	K	K	K	K	K	K	K	K	K	K	K	K	:
6939	H	6936	N	N	N	N	N	N	N	N	N	N	N	N	N	:
6954	L	6951	I	I	I	I	I	I	I	I	I	I	I	I	I	:
6959	K	6956	Q	Q	Q	Q	Q	Q	Q	Q	Q	Q	Q	Q	Q	:
6968	I	6965	V	V	V	V	V	V	V	V	V	V	V	V	V	:
6970	V	6967	I	I	I	I	I	I	I	I	I	I	I	I	I	:
6989	S	6986	A	A	A	A	A	A	A	A	A	A	A	A	A	:
7010	A	7007	C	C	C	C	C	C	C	C	C	C	C	C	C	.
7017	K	7014	R	R	R	R	R	R	R	R	R	R	R	R	R	:
7024	T	7021	V	V	V	V	V	V	V	V	V	V	V	V	V	.
7066	N	7063	G	G	G	G	G	G	G	G	G	G	G	G	G	.
7073	Y	7070	L	L	L	L	L	L	L	L	L	L	L	L	L
7077	E	7074	S	S	S	S	S	S	S	S	S	S	S	S	S	.
7091	V	7088	I	I	I	I	I	I	I	I	I	I	I	I	I	:
7095	I	7092	V	V	V	V	V	V	V	V	V	V	V	V	V	:

## Sheet: ENVELOPE PROTEIN
Position		QIG55996.1	QIC53206.1	QIK50440.1	QIK50419.1	QIA98556.1	QHU36826.1	QHO60596.1	QHR84451.1	BCB15092.1	QHU79175.1	QHS34548.1	QIB84675.1	QHZ00381.1	alignment
		BRAZIL	SWEDEN	VIETNAM	TAIWAN	ITALY	CHINA	USA	AUSTRALIA	JAPAN	FINLAND	INDIA	NEPAL	SOUTHKOREA
37		L	L	L	L	L	L	L	L	L	L	L	L	H
Position	AAP41040.1	QIG55996.1	QIC53206.1	QIK50440.1	QIK50419.1	QIA98556.1	QHU36826.1	QHO60596.1	QHR84451.1	BCB15092.1	QHU79175.1	QHS34548.1	QIB84675.1	QHZ00381.1	alignment
	SARS	BRAZIL	SWEDEN	VIETNAM	TAIWAN	ITALY	CHINA	USA	AUSTRALIA	JAPAN	FINLAND	INDIA	NEPAL	SOUTHKOREA
37	L	L	L	L	L	L	L	L	L	L	L	L	L	H
55	T	S	S	S	S	S	S	S	S	S	S	S	S	S	:
56	V	F	F	F	F	F	F	F	F	F	F	F	F	F	.
69	E	R	R	R	R	R	R	R	R	R	R	R	R	R	.
70	G	-	-	-	-	-	-	-	-	-	-	-	-	-

## Sheet: MEM GLYCOPROTEIN
Position		QIG55997.1	QIC53207.1	QHZ00382.1	QIK50441.1	QIK50420.1	QIA98557.1	QHU36827.1	QHO60597.1	QHR84452.1	BCB15093.1	QHU79176.1	QHS34549.1	QIB84676.1	alignment
		BRAZIL	SWEDEN	SOUTHKOREA	VIETNAM	TAIWAN	ITALY	CHINA	USA	AUSTRALIA	JAPAN	FINLAND	INDIA	NEPAL
		NO CHANGES
Position	AAP41041.1	QIG55997.1	QIC53207.1	QHZ00382.1	QIK50441.1	QIK50420.1	QIA98557.1	QHU36827.1	QHO60597.1	QHR84452.1	BCB15093.1	QHU79176.1	QHS34549.1	QIB84676.1	alignment
	SARS	BRAZIL	SWEDEN	SOUTHKOREA	VIETNAM	TAIWAN	ITALY	CHINA	USA	AUSTRALIA	JAPAN	FINLAND	INDIA	NEPAL
1	-	M	M	M	M	M	M	M	M	M	M	M	M	M
2	M	A	A	A	A	A	A	A	A	A	A	A	A	A
3	A	D	D	D	D	D	D	D	D	D	D	D	D	D
4	D	S	S	S	S	S	S	S	S	S	S	S	S	S	.
15	Q	K	K	K	K	K	K	K	K	K	K	K	K	K	:
30	A	T	T	T	T	T	T	T	T	T	T	T	T	T	:
33	M	C	C	C	C	C	C	C	C	C	C	C	C	C
40	S	A	A	A	A	A	A	A	A	A	A	A	A	A	:
52	V	I	I	I	I	I	I	I	I	I	I	I	I	I	:
76	V	I	I	I	I	I	I	I	I	I	I	I	I	I	:
87	I	L	L	L	L	L	L	L	L	L	L	L	L	L	:
97	V	I	I	I	I	I	I	I	I	I	I	I	I	I	:
125	R	H	H	H	H	H	H	H	H	H	H	H	H	H	:
129	V	L	L	L	L	L	L	L	L	L	L	L	L	L	:
134	M	L	L	L	L	L	L	L	L	L	L	L	L	L	:
145	I	L	L	L	L	L	L	L	L	L	L	L	L	L	:
151	M	I	I	I	I	I	I	I	I	I	I	I	I	I	:
155	S	H	H	H	H	H	H	H	H	H	H	H	H	H
188	G	A	A	A	A	A	A	A	A	A	A	A	A	A	.
189	T	G	G	G	G	G	G	G	G	G	G	G	G	G
197	N	S	S	S	S	S	S	S	S	S	S	S	S	S	.
211	A	S	S	S	S	S	S	S	S	S	S	S	S	S	:
212	G	S	S	S	S	S	S	S	S	S	S	S	S	S	.
214	N	S	S	S	S	S	S	S	S	S	S	S	S	S	.

## Sheet: NUCLEOCAPSID PHOSPHOPROTEIN
Position		QIG56001.1	QIC53211.1	QHZ00386.1	QIK50445.1	QIK50424.1	QIA98561.1	QHU36831.1	QHO60601.1	QHR84456.1	QHU79181.1	QHS34553.1	QIB84680.1	BCB15098.1	alignment
		BRAZIL	SWEDEN	SOUTHKOREA	VIETNAM	TAIWAN	ITALY	CHINA	USA	AUSTRALIA	FINLAND	INDIA	NEPAL	JAPAN
344		P	P	P	P	P	P	P	P	P	P	P	P	S
Position	AAP41047.1	QIG56001.1	QIC53211.1	QHZ00386.1	QIK50445.1	QIK50424.1	QIA98561.1	QHU36831.1	QHO60601.1	QHR84456.1	QHU79181.1	QHS34553.1	QIB84680.1	BCB15098.1	alignment
	SARS	BRAZIL	SWEDEN	SOUTHKOREA	VIETNAM	TAIWAN	ITALY	CHINA	USA	AUSTRALIA	FINLAND	INDIA	NEPAL	JAPAN
8	S	-	-	-	-	-	-	-	-	-	-	-	-	-
12	S	N	N	N	N	N	N	N	N	N	N	N	N	N	.
22	T	S	S	S	S	S	S	S	S	S	S	S	S	S	:
26	D	G	G	G	G	G	G	G	G	G	G	G	G	G	.
27	N	S	S	S	S	S	S	S	S	S	S	S	S	S	.
32	G	E	E	E	E	E	E	E	E	E	E	E	E	E
34	N	S	S	S	S	S	S	S	S	S	S	S	S	S	.
38	P	S	S	S	S	S	S	S	S	S	S	S	S	S
64	E	D	D	D	D	D	D	D	D	D	D	D	D	D	:
66	R	K	K	K	K	K	K	K	K	K	K	K	K	K	:
80	G	S	S	S	S	S	S	S	S	S	S	S	S	S	.
95	V	I	I	I	I	I	I	I	I	I	I	I	I	I	:
104	E	D	D	D	D	D	D	D	D	D	D	D	D	D	:
121	S	G	G	G	G	G	G	G	G	G	G	G	G	G	.
129	E	D	D	D	D	D	D	D	D	D	D	D	D	D	:
132	V	I	I	I	I	I	I	I	I	I	I	I	I	I	:
153	N	A	A	A	A	A	A	A	A	A	A	A	A	A
158	T	I	I	I	I	I	I	I	I	I	I	I	I	I
193	G	N	N	N	N	N	N	N	N	N	N	N	N	N	.
194	N	S	S	S	S	S	S	S	S	S	S	S	S	S	.
206	N	T	T	T	T	T	T	T	T	T	T	T	T	T	.
213	S	G	G	G	G	G	G	G	G	G	G	G	G	G	.
214	G	N	N	N	N	N	N	N	N	N	N	N	N	N	.
217	E	D	D	D	D	D	D	D	D	D	D	D	D	D	:
218	T	A	A	A	A	A	A	A	A	A	A	A	A	A	:
235	V	M	M	M	M	M	M	M	M	M	M	M	M	M	:
268	Q	A	A	A	A	A	A	A	A	A	A	A	A	A
291	D	E	E	E	E	E	E	E	E	E	E	E	E	E	:
335	H	T	T	T	T	T	T	T	T	T	T	T	T	T
345	P	P	P	P	P	P	P	P	P	P	P	P	P	S
346	Q	N	N	N	N	N	N	N	N	N	N	N	N	N	:
350	N	Q	Q	Q	Q	Q	Q	Q	Q	Q	Q	Q	Q	Q	:
377	T	A	A	A	A	A	A	A	A	A	A	A	A	A	:
380	A	T	T	T	T	T	T	T	T	T	T	T	T	T	:
382	P	A	A	A	A	A	A	A	A	A	A	A	A	A
391	P	Q	Q	Q	Q	Q	Q	Q	Q	Q	Q	Q	Q	Q
401	M	L	L	L	L	L	L	L	L	L	L	L	L	L	:
406	R	K	K	K	K	K	K	K	K	K	K	K	K	K	:
410	N	Q	Q	Q	Q	Q	Q	Q	Q	Q	Q	Q	Q	Q	:
414	G	S	S	S	S	S	S	S	S	S	S	S	S	S	.
416	S	D	D	D	D	D	D	D	D	D	D	D	D	D	.
417	A	S	S	S	S	S	S	S	S	S	S	S	S	S	:
418	D	T	T	T	T	T	T	T	T	T	T	T	T	T
419	S	Q	Q	Q	Q	Q	Q	Q	Q	Q	Q	Q	Q	Q	.
420	T	A	A	A	A	A	A	A	A	A	A	A	A	A	:

## Sheet: ORF3
Position		BCB15091.1	QIK50439.1	QIK50418.1	QHU36825.1	QHO60595.1	QHU79174.2	QHS34547.1	QIB84674.1	QIG55995.1	QIC53205.1	QIA98555.1	QHR84450.1	QHZ00380.1	alignment
		JAPAN	VIETNAM	TAIWAN	CHINA	USA	FINLAND	INDIA	NEPAL	BRAZIL	SWEDEN	ITALY	AUSTRALIA	SOUTHKOREA
128		W	W	W	W	W	W	W	W	W	W	W	W	L
140		V	L	L	L	L	L	L	L	L	L	L	L	L	:
251		G	G	G	G	G	G	G	G	V	V	V	V	V
Position	AAP41038.1	BCB15091.1	QIK50439.1	QIK50418.1	QHU36825.1	QHO60595.1	QHU79174.2	QHS34547.1	QIB84674.1	QIG55995.1	QIC53205.1	QIA98555.1	QHR84450.1	QHZ00380.1	alignment
	SARS	JAPAN	VIETNAM	TAIWAN	CHINA	USA	FINLAND	INDIA	NEPAL	BRAZIL	SWEDEN	ITALY	AUSTRALIA	SOUTHKOREA
7	F	I	I	I	I	I	I	I	I	I	I	I	I	I	:
10	L	I	I	I	I	I	I	I	I	I	I	I	I	I	:
11	R	G	G	G	G	G	G	G	G	G	G	G	G	G
12	S	T	T	T	T	T	T	T	T	T	T	T	T	T	:
13	I	V	V	V	V	V	V	V	V	V	V	V	V	V	:
15	A	L	L	L	L	L	L	L	L	L	L	L	L	L
16	Q	K	K	K	K	K	K	K	K	K	K	K	K	K	:
17	P	Q	Q	Q	Q	Q	Q	Q	Q	Q	Q	Q	Q	Q
18	V	G	G	G	G	G	G	G	G	G	G	G	G	G
19	K	E	E	E	E	E	E	E	E	E	E	E	E	E	:
21	D	K	K	K	K	K	K	K	K	K	K	K	K	K	.
22	N	D	D	D	D	D	D	D	D	D	D	D	D	D	:
24	S	T	T	T	T	T	T	T	T	T	T	T	T	T	:
26	A	S	S	S	S	S	S	S	S	S	S	S	S	S	:
27	S	D	D	D	D	D	D	D	D	D	D	D	D	D	.
28	T	F	F	F	F	F	F	F	F	F	F	F	F	F
30	H	R	R	R	R	R	R	R	R	R	R	R	R	R	:
37	L	I	I	I	I	I	I	I	I	I	I	I	I	I	:
47	V	I	I	I	I	I	I	I	I	I	I	I	I	I	:
48	I	V	V	V	V	V	V	V	V	V	V	V	V	V	:
52	F	L	L	L	L	L	L	L	L	L	L	L	L	L	:
60	T	S	S	S	S	S	S	S	S	S	S	S	S	S	:
64	A	T	T	T	T	T	T	T	T	T	T	T	T	T	:
66	N	K	K	K	K	K	K	K	K	K	K	K	K	K	:
74	Y	S	S	S	S	S	S	S	S	S	S	S	S	S
77	F	V	V	V	V	V	V	V	V	V	V	V	V	V	.
78	Q	H	H	H	H	H	H	H	H	H	H	H	H	H	:
80	I	V	V	V	V	V	V	V	V	V	V	V	V	V	:
90	I	V	V	V	V	V	V	V	V	V	V	V	V	V	:
101	M	L	L	L	L	L	L	L	L	L	L	L	L	L	:
104	Q	P	P	P	P	P	P	P	P	P	P	P	P	P
112	I	V	V	V	V	V	V	V	V	V	V	V	V	V	:
117	C	S	S	S	S	S	S	S	S	S	S	S	S	S	.
120	A	F	F	F	F	F	F	F	F	F	F	F	F	F
121	C	V	V	V	V	V	V	V	V	V	V	V	V	V
127	C	L	L	L	L	L	L	L	L	L	L	L	L	L
128	W	W	W	W	W	W	W	W	W	W	W	W	W	L
134	K	R	R	R	R	R	R	R	R	R	R	R	R	R	:
140	L	V	L	L	L	L	L	L	L	L	L	L	L	L	:
147	V	L	L	L	L	L	L	L	L	L	L	L	L	L	:
152	H	N	N	N	N	N	N	N	N	N	N	N	N	N	:
153	N	C	C	C	C	C	C	C	C	C	C	C	C	C
165	D	S	S	S	S	S	S	S	S	S	S	S	S	S	.
166	T	S	S	S	S	S	S	S	S	S	S	S	S	S	:
169	V	I	I	I	I	I	I	I	I	I	I	I	I	I	:
171	E	S	S	S	S	S	S	S	S	S	S	S	S	S	.
175	I	T	T	T	T	T	T	T	T	T	T	T	T	T
176	S	T	T	T	T	T	T	T	T	T	T	T	T	T	:
177	T	S	S	S	S	S	S	S	S	S	S	S	S	S	:
179	K	I	I	I	I	I	I	I	I	I	I	I	I	I
180	L	S	S	S	S	S	S	S	S	S	S	S	S	S
181	K	E	E	E	E	E	E	E	E	E	E	E	E	E	:
182	E	H	H	H	H	H	H	H	H	H	H	H	H	H	.
190	S	T	T	T	T	T	T	T	T	T	T	T	T	T	:
192	D	K	K	K	K	K	K	K	K	K	K	K	K	K	.
193	R	W	W	W	W	W	W	W	W	W	W	W	W	W
194	H	E	E	E	E	E	E	E	E	E	E	E	E	E	.
200	Y	C	C	C	C	C	C	C	C	C	C	C	C	C
203	V	L	L	L	L	L	L	L	L	L	L	L	L	L	:
205	G	S	S	S	S	S	S	S	S	S	S	S	S	S	.
209	E	S	S	S	S	S	S	S	S	S	S	S	S	S	.
210	V	D	D	D	D	D	D	D	D	D	D	D	D	D
215	E	Y	Y	Y	Y	Y	Y	Y	Y	Y	Y	Y	Y	Y
219	I	L	L	L	L	L	L	L	L	L	L	L	L	L	:
220	T	S	S	S	S	S	S	S	S	S	S	S	S	S	:
225	I	V	V	V	V	V	V	V	V	V	V	V	V	V	:
227	N	H	H	H	H	H	H	H	H	H	H	H	H	H	:
228	A	V	V	V	V	V	V	V	V	V	V	V	V	V	.
233	F	Y	Y	Y	Y	Y	Y	Y	Y	Y	Y	Y	Y	Y	:
236	L	I	I	I	I	I	I	I	I	I	I	I	I	I	:
238	K	D	D	D	D	D	D	D	D	D	D	D	D	D	.
239	D	E	E	E	E	E	E	E	E	E	E	E	E	E	:
241	P	E	E	E	E	E	E	E	E	E	E	E	E	E
242	-	E	E	E	E	E	E	E	E	E	E	E	E	E
243	N	H	H	H	H	H	H	H	H	H	H	H	H	H	:
251	G	G	G	G	G	G	G	G	G	V	V	V	V	V
256	A	V	V	V	V	V	V	V	V	V	V	V	V	V	.
259	A	V	V	V	V	V	V	V	V	V	V	V	V	V	.
261	D	E	E	E	E	E	E	E	E	E	E	E	E	E	:

## Sheet: SPIKE GLYCOPROTEIN
Position		QHS34546.1	QHU79173.2	QHR84449.1	QHZ00379.1	QIG55994.1	QIK50438.1	QIK50417.1	QIA98554.1	QHU36824.1	QHO60594.1	BCB15090.1	QIB84673.1	QIC53204.1	alignment
		INDIA	FINLAND	AUSTRALIA	SOUTHKOREA	BRAZIL	VIETNAM	TAIWAN	ITALY	CHINA	USA	JAPAN	NEPAL	SWEDEN
49		H	Y	H	H	H	H	H	H	H	H	H	H	H	:
145		-	Y	Y	Y	Y	Y	Y	Y	Y	Y	Y	Y	Y
221		S	S	S	W	S	S	S	S	S	S	S	S	S
247		S	S	R	S	S	S	S	S	S	S	S	S	S
408		I	R	R	R	R	R	R	R	R	R	R	R	R
797		F	F	F	F	F	F	F	F	F	F	F	F	C
Position	AAP41037.1	QHS34546.1	QHU79173.2	QHR84449.1	QHZ00379.1	QIG55994.1	QIK50438.1	QIK50417.1	QIA98554.1	QHU36824.1	QHO60594.1	BCB15090.1	QIB84673.1	QIC53204.1	alignment
3	I	V	V	V	V	V	V	V	V	V	V	V	V	V	:
6	L	V	V	V	V	V	V	V	V	V	V	V	V	V	:
7	F	L	L	L	L	L	L	L	L	L	L	L	L	L	:
9	T	P	P	P	P	P	P	P	P	P	P	P	P	P
11	T	V	V	V	V	V	V	V	V	V	V	V	V	V	.
13	G	S	S	S	S	S	S	S	S	S	S	S	S	S	.
14	S	Q	Q	Q	Q	Q	Q	Q	Q	Q	Q	Q	Q	Q	.
15	D	C	C	C	C	C	C	C	C	C	C	C	C	C
16	L	V	V	V	V	V	V	V	V	V	V	V	V	V	:
17	D	N	N	N	N	N	N	N	N	N	N	N	N	N	:
18	R	L	L	L	L	L	L	L	L	L	L	L	L	L
19	C	T	T	T	T	T	T	T	T	T	T	T	T	T
21	T	-	-	-	-	-	-	-	-	-	-	-	-	-
22	F	-	-	-	-	-	-	-	-	-	-	-	-	-
23	D	R	R	R	R	R	R	R	R	R	R	R	R	R
24	D	T	T	T	T	T	T	T	T	T	T	T	T	T
25	V	Q	Q	Q	Q	Q	Q	Q	Q	Q	Q	Q	Q	Q
26	Q	L	L	L	L	L	L	L	L	L	L	L	L	L
27	A	P	P	P	P	P	P	P	P	P	P	P	P	P
29	N	A	A	A	A	A	A	A	A	A	A	A	A	A
31	T	-	-	-	-	-	-	-	-	-	-	-	-	-
32	Q	-	-	-	-	-	-	-	-	-	-	-	-	-
33	H	T	T	T	T	T	T	T	T	T	T	T	T	T
34	T	N	N	N	N	N	N	N	N	N	N	N	N	N	.
36	S	F	F	F	F	F	F	F	F	F	F	F	F	F
37	M	T	T	T	T	T	T	T	T	T	T	T	T	T
45	E	K	K	K	K	K	K	K	K	K	K	K	K	K	:
46	I	V	V	V	V	V	V	V	V	V	V	V	V	V	:
50	D	S	S	S	S	S	S	S	S	S	S	S	S	S	.
51	T	V	V	V	V	V	V	V	V	V	V	V	V	V	.
53	Y	H	Y	H	H	H	H	H	H	H	H	H	H	H	:
54	L	S	S	S	S	S	S	S	S	S	S	S	S	S
63	Y	F	F	F	F	F	F	F	F	F	F	F	F	F	:
68	G	W	W	W	W	W	W	W	W	W	W	W	W	W
71	T	A	A	A	A	A	A	A	A	A	A	A	A	A	:
73	N	H	H	H	H	H	H	H	H	H	H	H	H	H	:
74	-	V	V	V	V	V	V	V	V	V	V	V	V	V
75	-	S	S	S	S	S	S	S	S	S	S	S	S	S
76	-	G	G	G	G	G	G	G	G	G	G	G	G	G
77	-	T	T	T	T	T	T	T	T	T	T	T	T	T
78	-	N	N	N	N	N	N	N	N	N	N	N	N	N
79	-	G	G	G	G	G	G	G	G	G	G	G	G	G
80	-	T	T	T	T	T	T	T	T	T	T	T	T	T
81	H	K	K	K	K	K	K	K	K	K	K	K	K	K	:
82	T	R	R	R	R	R	R	R	R	R	R	R	R	R
84	G	D	D	D	D	D	D	D	D	D	D	D	D	D	.
88	I	L	L	L	L	L	L	L	L	L	L	L	L	L	:
91	K	N	N	N	N	N	N	N	N	N	N	N	N	N	:
94	I	V	V	V	V	V	V	V	V	V	V	V	V	V	:
98	A	S	S	S	S	S	S	S	S	S	S	S	S	S	:
104	V	I	I	I	I	I	I	I	I	I	I	I	I	I	:
105	V	I	I	I	I	I	I	I	I	I	I	I	I	I	:
109	V	I	I	I	I	I	I	I	I	I	I	I	I	I	:
112	S	T	T	T	T	T	T	T	T	T	T	T	T	T	:
114	M	L	L	L	L	L	L	L	L	L	L	L	L	L	:
115	N	D	D	D	D	D	D	D	D	D	D	D	D	D	:
116	N	S	S	S	S	S	S	S	S	S	S	S	S	S	.
118	S	T	T	T	T	T	T	T	T	T	T	T	T	T	:
121	V	L	L	L	L	L	L	L	L	L	L	L	L	L	:
122	I	L	L	L	L	L	L	L	L	L	L	L	L	L	:
124	I	V	V	V	V	V	V	V	V	V	V	V	V	V	:
127	S	A	A	A	A	A	A	A	A	A	A	A	A	A	:
133	R	K	K	K	K	K	K	K	K	K	K	K	K	K	:
134	A	V	V	V	V	V	V	V	V	V	V	V	V	V	.
136	N	E	E	E	E	E	E	E	E	E	E	E	E	E	:
138	E	Q	Q	Q	Q	Q	Q	Q	Q	Q	Q	Q	Q	Q	:
139	L	F	F	F	F	F	F	F	F	F	F	F	F	F	:
141	D	N	N	N	N	N	N	N	N	N	N	N	N	N	:
142	N	D	D	D	D	D	D	D	D	D	D	D	D	D	:
145	F	L	L	L	L	L	L	L	L	L	L	L	L	L	:
146	A	G	G	G	G	G	G	G	G	G	G	G	G	G	.
148	S	Y	Y	Y	Y	Y	Y	Y	Y	Y	Y	Y	Y	Y
149	K	-	Y	Y	Y	Y	Y	Y	Y	Y	Y	Y	Y	Y
150	P	H	H	H	H	H	H	H	H	H	H	H	H	H
151	M	K	K	K	K	K	K	K	K	K	K	K	K	K
152	G	N	N	N	N	N	N	N	N	N	N	N	N	N	.
153	T	N	N	N	N	N	N	N	N	N	N	N	N	N	.
154	-	K	K	K	K	K	K	K	K	K	K	K	K	K
155	-	S	S	S	S	S	S	S	S	S	S	S	S	S
156	-	W	W	W	W	W	W	W	W	W	W	W	W	W
157	-	M	M	M	M	M	M	M	M	M	M	M	M	M
158	Q	E	E	E	E	E	E	E	E	E	E	E	E	E	:
159	T	S	S	S	S	S	S	S	S	S	S	S	S	S	:
160	H	E	E	E	E	E	E	E	E	E	E	E	E	E	.
161	T	F	F	F	F	F	F	F	F	F	F	F	F	F
162	M	R	R	R	R	R	R	R	R	R	R	R	R	R
163	I	V	V	V	V	V	V	V	V	V	V	V	V	V	:
164	F	Y	Y	Y	Y	Y	Y	Y	Y	Y	Y	Y	Y	Y	:
165	D	S	S	S	S	S	S	S	S	S	S	S	S	S	.
166	N	S	S	S	S	S	S	S	S	S	S	S	S	S	.
168	F	N	N	N	N	N	N	N	N	N	N	N	N	N
175	I	V	V	V	V	V	V	V	V	V	V	V	V	V	:
177	D	Q	Q	Q	Q	Q	Q	Q	Q	Q	Q	Q	Q	Q	:
178	A	P	P	P	P	P	P	P	P	P	P	P	P	P
180	S	L	L	L	L	L	L	L	L	L	L	L	L	L
181	L	M	M	M	M	M	M	M	M	M	M	M	M	M	:
183	V	L	L	L	L	L	L	L	L	L	L	L	L	L	:
184	S	E	E	E	E	E	E	E	E	E	E	E	E	E	.
185	E	G	G	G	G	G	G	G	G	G	G	G	G	G
187	S	Q	Q	Q	Q	Q	Q	Q	Q	Q	Q	Q	Q	Q	.
192	H	N	N	N	N	N	N	N	N	N	N	N	N	N	:
201	K	I	I	I	I	I	I	I	I	I	I	I	I	I
204	F	Y	Y	Y	Y	Y	Y	Y	Y	Y	Y	Y	Y	Y	:
205	L	F	F	F	F	F	F	F	F	F	F	F	F	F	:
206	Y	K	K	K	K	K	K	K	K	K	K	K	K	K
207	V	I	I	I	I	I	I	I	I	I	I	I	I	I	:
209	K	S	S	S	S	S	S	S	S	S	S	S	S	S	.
210	G	K	K	K	K	K	K	K	K	K	K	K	K	K
211	Y	H	H	H	H	H	H	H	H	H	H	H	H	H	:
212	Q	T	T	T	T	T	T	T	T	T	T	T	T	T
215	D	N	N	N	N	N	N	N	N	N	N	N	N	N	:
216	V	L	L	L	L	L	L	L	L	L	L	L	L	L	:
222	S	Q	Q	Q	Q	Q	Q	Q	Q	Q	Q	Q	Q	Q	.
225	N	S	S	S	W	S	S	S	S	S	S	S	S	S
226	T	A	A	A	A	A	A	A	A	A	A	A	A	A	:
228	K	E	E	E	E	E	E	E	E	E	E	E	E	E	:
230	I	L	L	L	L	L	L	L	L	L	L	L	L	L	:
231	F	V	V	V	V	V	V	V	V	V	V	V	V	V	.
232	K	D	D	D	D	D	D	D	D	D	D	D	D	D	.
235	L	I	I	I	I	I	I	I	I	I	I	I	I	I	:
241	N	R	R	R	R	R	R	R	R	R	R	R	R	R	.
243	R	Q	Q	Q	Q	Q	Q	Q	Q	Q	Q	Q	Q	Q	:
244	A	T	T	T	T	T	T	T	T	T	T	T	T	T	:
245	I	L	L	L	L	L	L	L	L	L	L	L	L	L	:
247	T	A	A	A	A	A	A	A	A	A	A	A	A	A	:
248	A	L	L	L	L	L	L	L	L	L	L	L	L	L
249	F	H	H	H	H	H	H	H	H	H	H	H	H	H	.
250	S	R	R	R	R	R	R	R	R	R	R	R	R	R
251	-	S	S	R	S	S	S	S	S	S	S	S	S	S
252	-	Y	Y	Y	Y	Y	Y	Y	Y	Y	Y	Y	Y	Y
253	-	L	L	L	L	L	L	L	L	L	L	L	L	L
254	-	T	T	T	T	T	T	T	T	T	T	T	T	T
255	-	P	P	P	P	P	P	P	P	P	P	P	P	P
256	-	G	G	G	G	G	G	G	G	G	G	G	G	G
257	P	D	D	D	D	D	D	D	D	D	D	D	D	D
258	A	S	S	S	S	S	S	S	S	S	S	S	S	S	:
259	Q	S	S	S	S	S	S	S	S	S	S	S	S	S	.
260	D	S	S	S	S	S	S	S	S	S	S	S	S	S	.
261	I	G	G	G	G	G	G	G	G	G	G	G	G	G
263	G	T	T	T	T	T	T	T	T	T	T	T	T	T
264	T	A	A	A	A	A	A	A	A	A	A	A	A	A	:
265	S	G	G	G	G	G	G	G	G	G	G	G	G	G	.
270	F	Y	Y	Y	Y	Y	Y	Y	Y	Y	Y	Y	Y	Y	:
275	K	Q	Q	Q	Q	Q	Q	Q	Q	Q	Q	Q	Q	Q	:
277	T	R	R	R	R	R	R	R	R	R	R	R	R	R
280	M	L	L	L	L	L	L	L	L	L	L	L	L	L	:
284	D	N	N	N	N	N	N	N	N	N	N	N	N	N	:
296	S	A	A	A	A	A	A	A	A	A	A	A	A	A	:
297	Q	L	L	L	L	L	L	L	L	L	L	L	L	L
298	N	D	D	D	D	D	D	D	D	D	D	D	D	D	:
301	A	S	S	S	S	S	S	S	S	S	S	S	S	S	:
303	L	T	T	T	T	T	T	T	T	T	T	T	T	T
306	S	T	T	T	T	T	T	T	T	T	T	T	T	T	:
307	V	L	L	L	L	L	L	L	L	L	L	L	L	L	:
311	E	T	T	T	T	T	T	T	T	T	T	T	T	T
312	I	V	V	V	V	V	V	V	V	V	V	V	V	V	:
313	D	E	E	E	E	E	E	E	E	E	E	E	E	E	:
325	V	Q	Q	Q	Q	Q	Q	Q	Q	Q	Q	Q	Q	Q
327	S	T	T	T	T	T	T	T	T	T	T	T	T	T	:
328	G	E	E	E	E	E	E	E	E	E	E	E	E	E
329	D	S	S	S	S	S	S	S	S	S	S	S	S	S	.
330	V	I	I	I	I	I	I	I	I	I	I	I	I	I	:
350	K	R	R	R	R	R	R	R	R	R	R	R	R	R	:
352	P	A	A	A	A	A	A	A	A	A	A	A	A	A
358	E	N	N	N	N	N	N	N	N	N	N	N	N	N	:
361	K	R	R	R	R	R	R	R	R	R	R	R	R	R	:
376	T	A	A	A	A	A	A	A	A	A	A	A	A	A	:
377	F	S	S	S	S	S	S	S	S	S	S	S	S	S
388	A	P	P	P	P	P	P	P	P	P	P	P	P	P
397	S	T	T	T	T	T	T	T	T	T	T	T	T	T	:
406	V	I	I	I	I	I	I	I	I	I	I	I	I	I	:
407	K	R	R	R	R	R	R	R	R	R	R	R	R	R	:
410	D	E	E	E	E	E	E	E	E	E	E	E	E	E	:
412	R	I	R	R	R	R	R	R	R	R	R	R	R	R
421	V	K	K	K	K	K	K	K	K	K	K	K	K	K
434	M	T	T	T	T	T	T	T	T	T	T	T	T	T
438	L	I	I	I	I	I	I	I	I	I	I	I	I	I	:
442	T	S	S	S	S	S	S	S	S	S	S	S	S	S	:
443	R	N	N	N	N	N	N	N	N	N	N	N	N	N	.
445	I	L	L	L	L	L	L	L	L	L	L	L	L	L	:
447	A	S	S	S	S	S	S	S	S	S	S	S	S	S	:
448	T	K	K	K	K	K	K	K	K	K	K	K	K	K	.
449	S	V	V	V	V	V	V	V	V	V	V	V	V	V
450	T	G	G	G	G	G	G	G	G	G	G	G	G	G
456	K	L	L	L	L	L	L	L	L	L	L	L	L	L
459	Y	L	L	L	L	L	L	L	L	L	L	L	L	L
460	L	F	F	F	F	F	F	F	F	F	F	F	F	F	:
462	H	K	K	K	K	K	K	K	K	K	K	K	K	K	:
463	G	S	S	S	S	S	S	S	S	S	S	S	S	S	.
464	K	N	N	N	N	N	N	N	N	N	N	N	N	N	:
466	R	K	K	K	K	K	K	K	K	K	K	K	K	K	:
474	N	T	T	T	T	T	T	T	T	T	T	T	T	T	.
475	V	E	E	E	E	E	E	E	E	E	E	E	E	E
476	P	I	I	I	I	I	I	I	I	I	I	I	I	I
477	F	Y	Y	Y	Y	Y	Y	Y	Y	Y	Y	Y	Y	Y	:
478	S	Q	Q	Q	Q	Q	Q	Q	Q	Q	Q	Q	Q	Q	.
479	P	A	A	A	A	A	A	A	A	A	A	A	A	A
480	D	G	G	G	G	G	G	G	G	G	G	G	G	G	.
481	G	S	S	S	S	S	S	S	S	S	S	S	S	S	.
482	K	T	T	T	T	T	T	T	T	T	T	T	T	T	.
485	T	N	N	N	N	N	N	N	N	N	N	N	N	N	.
486	P	G	G	G	G	G	G	G	G	G	G	G	G	G
487	-	V	V	V	V	V	V	V	V	V	V	V	V	V
488	P	E	E	E	E	E	E	E	E	E	E	E	E	E
489	A	G	G	G	G	G	G	G	G	G	G	G	G	G	.
490	L	F	F	F	F	F	F	F	F	F	F	F	F	F	:
494	W	F	F	F	F	F	F	F	F	F	F	F	F	F	:
497	N	Q	Q	Q	Q	Q	Q	Q	Q	Q	Q	Q	Q	Q	:
498	D	S	S	S	S	S	S	S	S	S	S	S	S	S	.
502	Y	Q	Q	Q	Q	Q	Q	Q	Q	Q	Q	Q	Q	Q
503	T	P	P	P	P	P	P	P	P	P	P	P	P	P
505	T	N	N	N	N	N	N	N	N	N	N	N	N	N	.
507	I	V	V	V	V	V	V	V	V	V	V	V	V	V	:
523	N	H	H	H	H	H	H	H	H	H	H	H	H	H	:
533	L	K	K	K	K	K	K	K	K	K	K	K	K	K
536	D	N	N	N	N	N	N	N	N	N	N	N	N	N	:
538	I	V	V	V	V	V	V	V	V	V	V	V	V	V	:
541	Q	K	K	K	K	K	K	K	K	K	K	K	K	K	:
558	P	E	E	E	E	E	E	E	E	E	E	E	E	E
560	S	N	N	N	N	N	N	N	N	N	N	N	N	N	.
562	R	K	K	K	K	K	K	K	K	K	K	K	K	K	:
564	Q	L	L	L	L	L	L	L	L	L	L	L	L	L
573	V	I	I	I	I	I	I	I	I	I	I	I	I	I	:
574	S	A	A	A	A	A	A	A	A	A	A	A	A	A	:
576	F	T	T	T	T	T	T	T	T	T	T	T	T	T
579	S	A	A	A	A	A	A	A	A	A	A	A	A	A	:
584	K	Q	Q	Q	Q	Q	Q	Q	Q	Q	Q	Q	Q	Q	:
586	S	L	L	L	L	L	L	L	L	L	L	L	L	L
592	S	T	T	T	T	T	T	T	T	T	T	T	T	T	:
595	A	S	S	S	S	S	S	S	S	S	S	S	S	S	:
608	A	T	T	T	T	T	T	T	T	T	T	T	T	T	:
610	S	N	N	N	N	N	N	N	N	N	N	N	N	N	.
611	E	Q	Q	Q	Q	Q	Q	Q	Q	Q	Q	Q	Q	Q	:
623	D	E	E	E	E	E	E	E	E	E	E	E	E	E	:
625	S	P	P	P	P	P	P	P	P	P	P	P	P	P
626	T	V	V	V	V	V	V	V	V	V	V	V	V	V	.
636	A	T	T	T	T	T	T	T	T	T	T	T	T	T	:
639	I	V	V	V	V	V	V	V	V	V	V	V	V	V	:
644	N	S	S	S	S	S	S	S	S	S	S	S	S	S	.
650	Q	R	R	R	R	R	R	R	R	R	R	R	R	R	:
661	D	N	N	N	N	N	N	N	N	N	N	N	N	N	:
662	T	N	N	N	N	N	N	N	N	N	N	N	N	N	.
679	H	Q	Q	Q	Q	Q	Q	Q	Q	Q	Q	Q	Q	Q	:
681	V	Q	Q	Q	Q	Q	Q	Q	Q	Q	Q	Q	Q	Q
682	S	T	T	T	T	T	T	T	T	T	T	T	T	T	:
683	L	N	N	N	N	N	N	N	N	N	N	N	N	N
684	-	S	S	S	S	S	S	S	S	S	S	S	S	S
685	-	P	P	P	P	P	P	P	P	P	P	P	P	P
686	-	R	R	R	R	R	R	R	R	R	R	R	R	R
687	-	R	R	R	R	R	R	R	R	R	R	R	R	R
688	L	A	A	A	A	A	A	A	A	A	A	A	A	A
691	T	V	V	V	V	V	V	V	V	V	V	V	V	V	.
692	S	A	A	A	A	A	A	A	A	A	A	A	A	A	:
693	Q	S	S	S	S	S	S	S	S	S	S	S	S	S	.
694	K	Q	Q	Q	Q	Q	Q	Q	Q	Q	Q	Q	Q	Q	:
697	V	I	I	I	I	I	I	I	I	I	I	I	I	I	:
706	D	E	E	E	E	E	E	E	E	E	E	E	E	E	:
707	S	N	N	N	N	N	N	N	N	N	N	N	N	N	.
709	I	V	V	V	V	V	V	V	V	V	V	V	V	V	:
715	T	S	S	S	S	S	S	S	S	S	S	S	S	S	:
723	S	T	T	T	T	T	T	T	T	T	T	T	T	T	:
726	I	V	V	V	V	V	V	V	V	V	V	V	V	V	:
730	V	I	I	I	I	I	I	I	I	I	I	I	I	I	:
731	M	L	L	L	L	L	L	L	L	L	L	L	L	L	:
736	A	T	T	T	T	T	T	T	T	T	T	T	T	T	:
743	N	T	T	T	T	T	T	T	T	T	T	T	T	T	.
754	A	S	S	S	S	S	S	S	S	S	S	S	S	S	:
772	S	T	T	T	T	T	T	T	T	T	T	T	T	T	:
776	A	V	V	V	V	V	V	V	V	V	V	V	V	V	.
780	R	K	K	K	K	K	K	K	K	K	K	K	K	K	:
783	R	Q	Q	Q	Q	Q	Q	Q	Q	Q	Q	Q	Q	Q	:
792	M	I	I	I	I	I	I	I	I	I	I	I	I	I	:
797	T	P	P	P	P	P	P	P	P	P	P	P	P	P
798	L	I	I	I	I	I	I	I	I	I	I	I	I	I	:
800	Y	D	D	D	D	D	D	D	D	D	D	D	D	D
801	F	F	F	F	F	F	F	F	F	F	F	F	F	C
814	L	S	S	S	S	S	S	S	S	S	S	S	S	S
817	T	S	S	S	S	S	S	S	S	S	S	S	S	S	:
838	M	I	I	I	I	I	I	I	I	I	I	I	I	I	:
843	E	D	D	D	D	D	D	D	D	D	D	D	D	D	:
849	N	A	A	A	A	A	A	A	A	A	A	A	A	A
872	D	E	E	E	E	E	E	E	E	E	E	E	E	E	:
876	A	Q	Q	Q	Q	Q	Q	Q	Q	Q	Q	Q	Q	Q
879	A	S	S	S	S	S	S	S	S	S	S	S	S	S	:
882	V	L	L	L	L	L	L	L	L	L	L	L	L	L	:
883	S	A	A	A	A	A	A	A	A	A	A	A	A	A	:
886	A	I	I	I	I	I	I	I	I	I	I	I	I	I
888	A	S	S	S	S	S	S	S	S	S	S	S	S	S	:
926	Q	L	L	L	L	L	L	L	L	L	L	L	L	L
933	K	S	S	S	S	S	S	S	S	S	S	S	S	S	.
936	S	G	G	G	G	G	G	G	G	G	G	G	G	G	.
937	Q	K	K	K	K	K	K	K	K	K	K	K	K	K	:
940	E	D	D	D	D	D	D	D	D	D	D	D	D	D	:
943	T	S	S	S	S	S	S	S	S	S	S	S	S	S	:
944	T	S	S	S	S	S	S	S	S	S	S	S	S	S	:
946	S	A	A	A	A	A	A	A	A	A	A	A	A	A	:
947	T	S	S	S	S	S	S	S	S	S	S	S	S	S	:
1059	A	S	S	S	S	S	S	S	S	S	S	S	S	S	:
1074	S	A	A	A	A	A	A	A	A	A	A	A	A	A	:
1077	R	K	K	K	K	K	K	K	K	K	K	K	K	K	:
1088	E	D	D	D	D	D	D	D	D	D	D	D	D	D	:
1092	Y	H	H	H	H	H	H	H	H	H	H	H	H	H	:
1101	F	S	S	S	S	S	S	S	S	S	S	S	S	S
1105	S	H	H	H	H	H	H	H	H	H	H	H	H	H
1108	I	V	V	V	V	V	V	V	V	V	V	V	V	V	:
1114	F	Y	Y	Y	Y	Y	Y	Y	Y	Y	Y	Y	Y	Y	:
1115	S	E	E	E	E	E	E	E	E	E	E	E	E	E	.
1137	I	V	V	V	V	V	V	V	V	V	V	V	V	V	:
1220	V	I	I	I	I	I	I	I	I	I	I	I	I	I	:
1237	L	M	M	M	M	M	M	M	M	M	M	M	M	M	:
1251	A	C	C	C	C	C	C	C	C	C	C	C	C	C	.
